# Supplementary material for: Transcriptome analysis reveals the molecular mechanism of Yiqi Rougan decoction in reducing CCl4-induced liver fibrosis in rats
Source: Chin Med. 2021 Dec 24;16:142. doi: 10.1186/s13020-021-00552-w (PMC8709947; doi:10.1186/s13020-021-00552-w)
Supplement: Supplementary file 1 — Additional file 1. Detailed information of YQRG-compounds were obtained by MS/MS. [file 13020_2021_552_MOESM1_ESM.xlsx]

## Sheet: POS
NameEN	CompositeScore	InChIKey	SMILES	Formula	name	Class	mzmed	rtmed	QC01	Y1	Y2	Y3
(1r,3R,4s,5S)-4-{[(2E)-3-(3,4-Dihydroxyphenyl)-2-propenoyl]oxy}-1,3,5-trihydroxycyclohexanecarboxylic acid	1	GYFFKZTYYAFCTR-UCEFVAKBSA-N	O=C(O)C1(O)CC(O)C(OC(=O)C=CC2=CC=C(O)C(O)=C2)C(O)C1	C16H18O9	M377.083T172.840	Phenylpropanoids(苯丙素类)	377.083	172.84	9.17684e+06	9.5997e+06	9.68409e+06	9.27742e+06
dehydrocostus lactone	1	NETSQGRTUNRXEO-XUXIUFHCSA-N	O=C1OC2C(C1=C)CCC(=C)C3CCC(=C)C23	C15H18O2	M248.164T582.943	Terpenoids(萜类)	248.164	582.943	1.88701e+07	1.93339e+07	1.74072e+07	1.87346e+07
Nicotinic acid	0.999997538461539	PVNIIMVLHYAWGP-UHFFFAOYSA-N	C1=CC(=CN=C1)C(=O)O	C6H5NO2	M124.039T1715.700	Alkaloids(生物碱)	124.039	1715.7	2.3113e+07	2.10679e+07	2.22529e+07	2.14659e+07
Benzoic acid	0.999831384615384	WPYMKLBDIGXBTP-UHFFFAOYSA-N	C1=CC=C(C=C1)C(=O)O	C7H6O2	M123.044T112.573	Phenols(酚类)	123.044	112.573	2.35846e+07	2.33311e+07	2.25252e+07	2.2917e+07
CHLOROGENIC ACID	0.999379230769231	CWVRJTMFETXNAD-JUHZACGLSA-N	O=C(O)C1(O)CC(O)C(O)C(OC(=O)C=CC2=CC=C(O)C(O)=C2)C1	C16H18O9	M355.101T186.827	Phenylpropanoids(苯丙素类)	355.101	186.827	1.30561e+07	1.37466e+07	1.28235e+07	1.34351e+07
apigetrin	0.997792384615385	KMOUJOKENFFTPU-QNDFHXLGSA-N	O=C1C=C(OC2=CC(OC3OC(CO)C(O)C(O)C3O)=CC(O)=C12)C=4C=CC(O)=CC4	C21H20O10	M433.112T326.966	Flavonoids(黄酮类)	433.112	326.966	9.01462e+06	9.5611e+06	8.85368e+06	9.01087e+06
Nicotinamide	0.997494	DFPAKSUCGFBDDF-UHFFFAOYSA-N	C1=CC(=CN=C1)C(=O)N	C6H6N2O	M123.055T52.572	Alkaloids(生物碱)	123.055	52.5718	2.89903e+08	3.02795e+08	2.96829e+08	2.93148e+08
albiflorin	0.997298769230769	QQUHMASGPODSIW-ICECTASOSA-N	O=C(OCC12C(=O)OC3(C)CC(O)C2CC31OC4OC(CO)C(O)C(O)C4O)C=5C=CC=CC5	C23H28O11	M503.151T322.793	Terpenoids(萜类)	503.151	322.793	4.66808e+07	4.61146e+07	4.60816e+07	4.50558e+07
Scopolamine butylbromide	0.995589384615385	HOZOZZFCZRXYEK-HNHWXVNLSA-M	CCCC[N+]1(C2CC(CC1C3C2O3)OC(=O)C(CO)C4=CC=CC=C4)C.[Br-]	C21H30NO4+.Br-	M360.216T697.558	Alkaloids(生物碱)	360.216	697.558	8.10172e+06	6.96244e+06	7.3841e+06	7.73595e+06
3,8-dihydroxy-3,8-dimethyl-5-propan-2-ylidene-1,2,3a,4,7,8a-hexahydroazulen-6-one	0.992331230769231	TXIKNNOOLCGADE-UHFFFAOYSA-N	O=C1C(=C(C)C)CC2C(CCC2(O)C)C(O)(C)C1	C15H24O3	M275.161T394.552	Terpenoids(萜类)	275.161	394.552	6.99589e+07	7.13106e+07	6.96543e+07	6.93319e+07
L-Phenylalanine	0.992156384615385	COLNVLDHVKWLRT-QMMMGPOBSA-N	O=C(O)C(N)CC=1C=CC=CC1	C9H11NO2	M166.086T90.111	Amino acid derivatives(氨基酸衍生物)	166.086	90.1112	3.09882e+09	3.09341e+09	2.97652e+09	3.05056e+09
Atractylenolide III	0.991823230769231	FBMORZZOJSDNRQ-GLQYFDAESA-N	CC1=C2CC3C(=C)CCCC3(CC2(OC1=O)O)C	C15H20O3	M249.148T618.051	Sesquiterpenoids(倍半萜类)	249.148	618.051	8.10573e+07	8.46683e+07	3.8239e+07	8.54821e+07
LOVASTATIN	0.991754076923077	PCZOHLXUXFIOCF-BXMDZJJMSA-N	O=C1OC(CCC2C(C=CC3=CC(C)CC(OC(=O)C(C)CC)C32)C)CC(O)C1	C24H36O5	M405.260T778.498	Terpenoids(萜类)	405.26	778.498	2.01578e+08	1.96474e+08	2.09717e+08	2.48946e+08
3-Pyridinemthanol	0.990225384615385	MVQVNTPHUGQQHK-UHFFFAOYSA-N	OCC=1C=NC=CC1	C6H7NO	M110.060T52.572	Alkaloids(生物碱)	110.06	52.5716	8.51149e+07	8.9107e+07	8.79515e+07	9.23965e+07
Kaempferol	0.989202384615385	IYRMWMYZSQPJKC-UHFFFAOYSA-N	OC1=CC=C(C=C1)C1=C(O)C(=O)C2=C(O)C=C(O)C=C2O1	C15H10O6	M287.054T420.644	Flavonoids(黄酮类)	287.054	420.644	2.04585e+07	2.17295e+07	2.29013e+07	2.43171e+07
3-Hydroxybenzaldehyde	0.988124076923077	IAVREABSGIHHMO-UHFFFAOYSA-N	O=CC=1C=CC=C(O)C1	C7H6O2	M123.044T216.373	Phenols(酚类)	123.044	216.373	1.43169e+08	1.4766e+08	1.44248e+08	1.41564e+08
Sissotrine	0.987098384615385	LFEUICHQZGNOHD-UHFFFAOYSA-N	COC1=CC=C(C=C1)C2=COC3=CC(=CC(=C3C2=O)O)OC4C(C(C(C(O4)CO)O)O)O	C22H22O10	M447.128T466.304	Flavonoids(黄酮类)	447.128	466.304	1.31755e+07	1.31442e+07	1.42527e+07	1.34483e+07
Phenylacetaldehyde	0.985277230769231	DTUQWGWMVIHBKE-UHFFFAOYSA-N	O=CCC=1C=CC=CC1	C8H8O	M121.065T582.943	Phenols(酚类)	121.065	582.943	6.99207e+07	6.4549e+07	6.56037e+07	6.84518e+07
Ononin	0.982170461538461	MGJLSBDCWOSMHL-MIUGBVLSSA-N	COC1=CC=C(C=C1)C2=COC3=C(C2=O)C=CC(=C3)OC4C(C(C(C(O4)CO)O)O)O	C22H22O9	M431.133T399.589	Flavonoids(黄酮类)	431.133	399.589	1.67432e+09	1.66966e+09	1.67155e+09	1.62715e+09
DIGOXIGENIN	0.980501769230769	SHIBSTMRCDJXLN-KCZCNTNESA-N	O=C1OCC(=C1)C2CCC3(O)C4CCC5CC(O)CCC5(C)C4CC(O)C23C	C23H34O5	M391.245T739.997	Terpenoids(萜类)	391.245	739.997	1.43437e+07	1.36383e+07	1.29697e+07	1.73038e+07
Meperidine	0.980061769230769	XADCESSVHJOZHK-UHFFFAOYSA-N	CCOC(=O)C1(CCN(CC1)C)C2=CC=CC=C2	C15H21NO2	M248.164T376.930	Alkaloids(生物碱)	248.164	376.93	1.92387e+07	1.55373e+07	1.52277e+07	1.47443e+07
Arginine	0.979925153846154	ODKSFYDXXFIFQN-UHFFFAOYSA-N	C(CC(C(=O)O)N)CN=C(N)N	C6H14N4O2	M175.119T39.244	Amino acid derivatives(氨基酸衍生物)	175.119	39.244	5.09268e+09	5.36269e+09	5.26521e+09	4.25775e+09
Adenosine 3',5'-cyclic monophosphate	0.979853769230769	IVOMOUWHDPKRLL-KQYNXXCUSA-N	O=P1(O)OCC2OC(N3C=NC=4C(=NC=NC43)N)C(O)C2O1	C10H12N5O6P	M330.057T41.218	Alkaloids(生物碱)	330.057	41.2185	1.50322e+08	1.63242e+08	1.57784e+08	1.58433e+08
Cryptotanshinone	0.978978230769231	GVKKJJOMQCNPGB-JTQLQIEISA-N	CC1COC2=C1C(=O)C(=O)C3=C2C=CC4=C3CCCC4(C)C	C19H20O3	M297.147T729.846	Diterpenoids(二萜类)	297.147	729.846	6.65326e+09	6.88835e+09	6.72226e+09	6.80588e+09
beta-D-Glucopyranoside, (1aR,2S,5S,5aR)-5b-[(benzoyloxy)methyl]tetrahydro-5-hydroxy-2-methyl-2,5-methano-1H-3,4-dioxacyclobuta[cd]pentalen-1a(2H)-yl	0.978333692307692	YKRGDOXKVOZESV-RMNZJSDUSA-N	C[C@@]12C[C@]3(O)O[C@H](O1)[C@]4(COC(=O)C5=CC=CC=C5)[C@H]3C[C@]24O[C@@H]6O[C@H](CO)[C@@H](O)[C@H](O)[C@H]6O	C23H28O11	M463.159T275.652	Terpenoids(萜类)	463.159	275.652	6.07903e+07	6.14817e+07	5.9878e+07	6.10253e+07
Isoleucine	0.978312769230769	AGPKZVBTJJNPAG-WHFBIAKZSA-N	O=C(O)C(N)C(C)CC	C6H13NO2	M132.102T60.950	Amino acid derivatives(氨基酸衍生物)	132.102	60.9496	3.62998e+09	3.85713e+09	3.66804e+09	3.68249e+09
Vanillin	0.977990923076923	MWOOGOJBHIARFG-UHFFFAOYSA-N	COC1=C(C=CC(=C1)C=O)O	C8H8O3	M153.055T260.849	Phenols(酚类)	153.055	260.849	3.14777e+08	3.1509e+08	3.15866e+08	3.16131e+08
Calycosin	0.977725	ZZAJQOPSWWVMBI-UHFFFAOYSA-N	COC1=C(C=C(C=C1)C2=COC3=C(C2=O)C=CC(=C3)O)O	C16H12O5	M285.074T390.603	Flavonoids(黄酮类)	285.074	390.603	1.91592e+07	1.92808e+07	1.82756e+07	2.01342e+07
Glyceryl linolenate	0.977146307692307	GGJRAQULURVTAJ-PDBXOOCHSA-N	O=C(OCC(O)CO)CCCCCCCC=CCC=CCC=CCC	C21H36O4	M375.249T823.381	Miscellaneous(其他类)	375.249	823.381	1.44777e+09	1.52228e+09	1.5029e+09	1.62412e+09
2,8-Dihydroxy-5,5,8-trimethyl-11-oxatetracyclo[7.3.1.0~1,9~.0~3,7~]tridecan-10-one	0.977117692307692	VXHVLJHZFYIFJE-UHFFFAOYSA-N	CC1(C)CC2C(O)C34COC(=O)C3(C4)C(C)(O)C2C1	C15H22O4	M289.141T546.131	Terpenoids(萜类)	289.141	546.131	1.65373e+07	9.50357e+06	9.41095e+06	8.10596e+06
Vindoline	0.976253615384615	CXBGOBGJHGGWIE-KKFURDAFSA-N	CCC12C=CCN3C1C4(CC3)C(C(C2OC(=O)C)(C(=O)OC)O)N(C5=C4C=CC(=C5)OC)C	C25H32N2O6	M457.235T783.240	Alkaloids(生物碱)	457.235	783.24	1.35818e+07	1.45211e+07	1.41627e+07	1.83256e+07
Atractylenolide I	0.975887923076923	ZTVSGQPHMUYCRS-SWLSCSKDSA-N	CC1=C2CC3C(=C)CCCC3(C=C2OC1=O)C	C15H18O2	M231.137T744.966	Sesquiterpenoids(倍半萜类)	231.137	744.966	9.28218e+06	9.54901e+06	9.3251e+06	9.74937e+06
Naringenin	0.975265692307692	FTVWIRXFELQLPI-ZDUSSCGKSA-N	OC1=CC=C(C=C1)[C@@H]1CC(=O)C2=C(O)C=C(O)C=C2O1	C15H12O5	M273.075T304.574	Flavonoids(黄酮类)	273.075	304.574	3.36462e+07	2.73106e+07	3.15854e+07	3.27721e+07
BIOTIN	0.975243076923077	YBJHBAHKTGYVGT-UHFFFAOYSA-N	C1C2C(C(S1)CCCCC(=O)O)NC(=O)N2	C10H16N2O3S	M245.099T131.524	Alkaloids(生物碱)	245.099	131.524	8.81792e+07	8.59348e+07	8.1927e+07	1.21821e+08
[(2R)-2-[(E,2S,4R)-4,6-dimethyloct-6-en-2-yl]-6-oxo-2,3-dihydropyran-3-yl] (2E,4E,6S)-8-hydroxy-6-(hydroxymethyl)-4-methylocta-2,4-dienoate	0.975208769230769	OHRGHFXATDKGOV-MDKHPKFKSA-N	O=C(OC1C=CC(=O)OC1C(C)CC(C)CC(=CC)C)C=CC(=CC(CO)CCO)C	C25H38O6	M435.270T745.422	Miscellaneous(其他类)	435.27	745.422	2.05628e+06	2.09788e+06	4.80921e+06	2.97963e+06
p-Coumaric acid	0.974704692307692	NGSWKAQJJWESNS-ZZXKWVIFSA-N	C1=CC(=CC=C1C=CC(=O)O)O	C9H8O3	M165.054T268.072	Phenylpropanoids(苯丙素类)	165.054	268.072	1.09112e+08	1.13442e+08	1.1176e+08	1.07727e+08
Di(2-ethylhexyl)phthalate (DEHP)	0.974028538461538	BJQHLKABXJIVAM-UHFFFAOYSA-N	CCCCC(CC)COC(=O)c1ccccc1C(=O)OCC(CC)CCCC	C24H38O4	M391.284T1069.240	Miscellaneous(其他类)	391.284	1069.24	2.68245e+07	2.74969e+07	2.68128e+07	2.6177e+07
Lithospermic acid	0.973629538461538	UJZQBMQZMKFSRV-FGCOXFRFSA-N	C1=CC(=C(C=C1CC(C(=O)O)OC(=O)C=CC2=C3C(C(OC3=C(C=C2)O)C4=CC(=C(C=C4)O)O)C(=O)O)O)O	C27H22O12	M539.119T372.473	Phenylpropanoids(苯丙素类)	539.119	372.473	7.87828e+07	8.02717e+07	7.93708e+07	8.34835e+07
(1aR,4E,7aS,10aS,10bS)-1a,5-Dimethyl-8-methylene-2,3,6,7,7a,8,10a,10b-octahydrooxireno[9,10]cyclodeca[1,2-b]furan-9(1aH)-one	0.973313384615385	KTEXNACQROZXEV-SLXBATTESA-N	CC/1=C\CC[C@@]2(C)O[C@H]2[C@H]3OC(=O)C(=C)[C@@H]3CC1	C15H20O3	M271.132T629.749	Miscellaneous(其他类)	271.132	629.749	276565	192132	164889	40339.4
Curcumenol	0.972883461538462	ISFMXVMWEWLJGJ-UHFFFAOYSA-N	OC12OC3(CC1=C(C)C)C(C(=C2)C)CCC3C	C15H22O2	M257.151T587.352	Terpenoids(萜类)	257.151	587.352	8.19617e+07	7.87906e+07	8.10699e+07	7.55168e+07
Paeoniflorin	0.972289	YKRGDOXKVOZESV-WRJNSLSBSA-N	CC12CC3(C4CC1(C4(C(O2)O3)COC(=O)C5=CC=CC=C5)OC6C(C(C(C(O6)CO)O)O)O)O	C23H28O11	M498.197T275.899	Terpenoids(萜类)	498.197	275.899	1.99788e+09	2.09518e+09	1.98511e+09	2.02423e+09
2H-Cyclohepta[b]furan-2-one, 3,3a,4,7,8,8a-hexahydro-6-(3-hydroxybutyl)-7-methyl-3-methylene-	0.972133692307692	KQEADOUDJYBGFC-UHFFFAOYSA-N	CC(O)CC\C1=C\CC2C(CC1C)OC(=O)C2=C	C15H22O3	M273.145T472.690	Miscellaneous(其他类)	273.145	472.69	2.38889e+08	2.49529e+08	2.04624e+08	2.45614e+08
Trigonelline HCl	0.971633153846154	TZSYLWAXZMNUJB-UHFFFAOYSA-N	C[N+]1=CC=CC(=C1)C(=O)O.[Cl-]	C7H7NO2.HCl	M138.055T41.219	Alkaloids(生物碱)	138.055	41.2189	7.46644e+08	7.73378e+08	7.66726e+08	7.50038e+08
Adenine	0.971537538461538	GFFGJBXGBJISGV-UHFFFAOYSA-N	C1=NC2=NC=NC(=C2N1)N	C5H5N5	M136.062T78.459	Alkaloids(生物碱)	136.062	78.459	2.66926e+07	2.51124e+07	2.34356e+07	2.53123e+07
Androstenedione	0.971408	AEMFNILZOJDQLW-QAGGRKNESA-N	O=C1C=C2CCC3C4CCC(=O)C4(C)CCC3C2(C)CC1	C19H26O2	M287.200T636.523	Terpenoids(萜类)	287.2	636.523	8.05315e+07	8.38366e+07	8.3508e+07	8.62866e+07
Ferulic acid	0.971002846153846	KSEBMYQBYZTDHS-HWKANZROSA-N	COC1=C(C=CC(=C1)C=CC(=O)O)O	C10H10O4	M195.065T304.328	Phenylpropanoids(苯丙素类)	195.065	304.328	1.68768e+08	1.64653e+08	1.61621e+08	1.66181e+08
3-Formylindole	0.967451076923077	OLNJUISKUQQNIM-UHFFFAOYSA-N	c1ccc2c(c1)c(c[nH]2)C=O	C9H7NO	M146.060T336.837	Alkaloids(生物碱)	146.06	336.837	2.96818e+07	2.99669e+07	2.86397e+07	2.86177e+07
4-Guanidinobutyric acid	0.966761076923077	TUHVEAJXIMEOSA-UHFFFAOYSA-N	O=C(O)CCCNC(=N)N	C5H11N3O2	M146.092T52.078	Organic acids and derivatives(有机酸及其衍生物)	146.092	52.0782	4.19846e+08	4.37333e+08	4.18998e+08	4.13923e+08
Biochanin A	0.966483076923077	WUADCCWRTIWANL-UHFFFAOYSA-N	O=C1C(=COC2=CC(O)=CC(O)=C12)C3=CC=C(OC)C=C3	C16H12O5	M285.074T360.304	Flavonoids(黄酮类)	285.074	360.304	9.76587e+07	1.32367e+08	1.34906e+08	1.01989e+08
Caffeic acid	0.965238538461538	QAIPRVGONGVQAS-DUXPYHPUSA-N	O=C(O)C=CC1=CC=C(O)C(O)=C1	C9H8O4	M181.049T198.491	Phenylpropanoids(苯丙素类)	181.049	198.491	7.64632e+07	8.2269e+07	8.01454e+07	7.9086e+07
Bergaptol	0.964844615384615	GIJHDGJRTUSBJR-UHFFFAOYSA-N	C1=CC(=O)OC2=CC3=C(C=CO3)C(=C21)O	C11H6O4	M203.034T358.887	Coumarins and derivatives(香豆素及其衍生物类)	203.034	358.887	5.8859e+07	5.93126e+07	5.69275e+07	5.70694e+07
Guanine	0.964127846153846	UYTPUPDQBNUYGX-UHFFFAOYSA-N	c1[nH]c2c(=O)[nH]c(nc2n1)N	C5H5N5O	M152.057T54.541	Alkaloids(生物碱)	152.057	54.5414	4.08586e+08	4.26253e+08	3.88368e+08	4.10126e+08
Neobavaisoflavone	0.962196384615385	OBGPEBYHGIUFBN-UHFFFAOYSA-N	CC(=CCC1=C(C=CC(=C1)C2=COC3=C(C2=O)C=CC(=C3)O)O)C	C20H18O4	M323.125T590.605	Flavonoids(黄酮类)	323.125	590.605	2.34173e+07	2.53006e+07	2.49658e+07	2.23179e+07
Germacrone	0.961300615384615	CAULGCQHVOVVRN-UHFFFAOYSA-N	CC1=CCC(=C(C)C)C(=O)CC(=CCC1)C	C15H22O	M219.174T461.122	Sesquiterpenoids(倍半萜类)	219.174	461.122	8.64097e+07	8.23531e+07	7.99737e+07	8.20088e+07
Thymol	0.960861230769231	MGSRCZKZVOBKFT-UHFFFAOYSA-N	OC1=CC(=CC=C1C(C)C)C	C10H14O	M151.112T145.783	Phenols(酚类)	151.112	145.783	1.01025e+07	8.90512e+06	1.02889e+07	9.88162e+06
Curcumin	0.957690384615385	VFLDPWHFBUODDF-FCXRPNKRSA-N	COC1=C(C=CC(=C1)C=CC(=O)CC(=O)C=CC2=CC(=C(C=C2)O)OC)O	C21H20O6	M369.132T502.305	Phenols(酚类)	369.132	502.305	9.29122e+08	1.02632e+09	9.8781e+08	9.79951e+08
judaicin (eudesmane naphthofuran)	0.955011230769231	NGPDZEACIWDCKX-WUDKWMPASA-N	O=C1OC2C(CCC3(C(=O)C=CC(O)(C)C23)C)C1C	C15H20O4	M265.143T297.899	Terpenoids(萜类)	265.143	297.899	2.80453e+07	2.76546e+07	7.38762e+07	2.68493e+07
4-Androstene-3,17-dione	0.954657230769231	AEMFNILZOJDQLW-UHFFFAOYSA-N	CC12CCC3C(CCC4=CC(=O)CCC34C)C1CCC2=O	C19H26O2	M287.200T881.780	Terpenoids(萜类)	287.2	881.78	3.70616e+06	3.30391e+06	3.13613e+06	5.06592e+06
Coniine	0.954487461538462	NDNUANOUGZGEPO-QMMMGPOBSA-N	CCC[C@H]1CCCCN1	C8H17N	M128.143T1570.405	Alkaloids(生物碱)	128.143	1570.4	4.56807e+08	3.89915e+08	4.5273e+08	4.46474e+08
(4aS,6aS,6bR,8R,9R,10R,11R,12aR,14bS)-8,10,11-trihydroxy-9-(hydroxymethyl)-2,2,6a,6b,9,12a-hexamethyl-1,3,4,5,6,6a,7,8,8a,10,11,12,13,14b-tetradecahydropicene-4a-carboxylic acid	0.953584230769231	IDQVFXZQPGAVAM-LWWFSHPVSA-N	O=C(O)C12CCC(C)(C)CC2C3=CCC4C5(C)CC(O)C(O)C(C)(CO)C5C(O)CC4(C)C3(C)CC1	C30H48O6	M527.333T435.637	Terpenoids(萜类)	527.333	435.637	1.41264e+07	1.41103e+07	1.33972e+07	1.36251e+07
Protocatechualdehyde	0.952858384615385	IBGBGRVKPALMCQ-UHFFFAOYSA-N	C1=CC(=C(C=C1C=O)O)O	C7H6O3	M139.039T156.469	Phenols(酚类)	139.039	156.469	1.93749e+08	1.9238e+08	2.08673e+08	1.86376e+08
Cafestol	0.952665538461538	DNJVYWXIDISQRD-HWUKTEKMSA-N	CC12CCC3=C(C1CCC45C2CCC(C4)C(C5)(CO)O)C=CO3	C20H28O3	M317.208T776.612	Terpenoids(萜类)	317.208	776.612	4.06895e+07	2.37282e+07	3.5512e+07	3.04206e+07
2-Hydroxyacetophenone	0.952087615384615	ZWVHTXAYIKBMEE-UHFFFAOYSA-N	O=C(C=1C=CC=CC1)CO	C8H8O2	M137.060T233.501	Phenols(酚类)	137.06	233.501	5.67785e+07	5.96058e+07	5.93889e+07	5.88766e+07
L-Proline	0.951355153846154	ONIBWKKTOPOVIA-BYPYZUCNSA-N	O=C(O)C1NCCC1	C5H9NO2	M116.070T386.143	Amino acid derivatives(氨基酸衍生物)	116.07	386.143	2.49037e+07	2.12139e+07	1.97523e+07	2.55619e+07
5-Hydroxymethylfurfural	0.951137230769231	NOEGNKMFWQHSLB-UHFFFAOYSA-N	C1=C(OC(=C1)C=O)CO	C6H6O3	M127.039T94.162	Organooxygen compounds	127.039	94.1617	7.12475e+08	5.57503e+08	4.57622e+08	4.67922e+08
[(E,6R)-6-hydroxy-6-[(2S,8S,9R,10R,13R,14S,16R)-16-hydroxy-4,4,9,13,14-pentamethyl-3,11-dioxo-2-[(2S,3R,4S,5S,6R)-3,4,5-trihydroxy-6-(hydroxymethyl)oxan-2-yl]oxy-2,7,8,10,12,15,16,17-octahydro-1H-cyclopenta[a]phenanthren-17-yl]-2-methyl-5-oxohept-3-en-2-yl] acetate	0.950984153846154	PQOVWWZVVIGRPP-DPXQNDTBSA-N	O=C(OC(C=CC(=O)C(O)(C)C1C(O)CC2(C)C3CC=C4C(CC(OC5OC(CO)C(O)C(O)C5O)C(=O)C4(C)C)C3(C(=O)CC12C)C)(C)C)C	C38H56O13	M738.405T517.817	Terpenoids(萜类)	738.405	517.817	8.41028e+06	8.9438e+06	8.14068e+06	9.21695e+06
L-Tryptophan	0.946304769230769	QIVBCDIJIAJPQS-VIFPVBQESA-N	C1=CC=C2C(=C1)C(=CN2)CC(C(=O)O)N	C11H12N2O2	M205.097T140.223	Organoheterocyclic compounds	205.097	140.223	1.26217e+09	1.30676e+09	1.26386e+09	1.25449e+09
testolactone	0.946025769230769	BPEWUONYVDABNZ-WFZCBACDSA-N	C[C@]12CCC3C(CCC4=CC(=O)C=C[C@@]43C)C1CCC(=O)O2	C19H24O3	M301.179T744.694	Terpenoids(萜类)	301.179	744.694	6.21918e+06	5.10825e+06	5.39848e+06	6.02438e+06
{(1R,2S,3R,5R,6R,8S)-3-[(6-O-Benzoyl-beta-D-glucopyranosyl)oxy]-6-hydroxy-8-methyl-9,10-dioxatetracyclo[4.3.1.0~2,5~.0~3,8~]dec-2-yl}methyl benzoate	0.944995923076923	LATYEZNGPQKAIK-BPNOJRQNSA-N	C[C@@]12C[C@]3(O)O[C@H](O1)[C@]4(COC(=O)C5=CC=CC=C5)[C@H]3C[C@]24O[C@@H]6O[C@H](COC(=O)C7=CC=CC=C7)[C@@H](O)[C@H](O)[C@H]6O	C30H32O12	M585.196T483.993	Terpenoids(萜类)	585.196	483.993	3.24618e+08	3.30046e+08	3.25272e+08	3.34008e+08
Tyrosine	0.944840923076923	OUYCCCASQSFEME-QMMMGPOBSA-N	O=C(O)C(N)CC1=CC=C(O)C=C1	C9H11NO3	M182.081T53.055	Amino acid derivatives(氨基酸衍生物)	182.081	53.0551	2.55114e+08	2.72154e+08	3.15292e+08	3.24738e+08
Deoxyandrographolide	0.943822692307692	DAXSYTVXDSOSIE-HNJRGHQBSA-N	CC1=C(C2(CCC(C(C2CC1)(C)CO)O)C)CCC3=CCOC3=O	C20H30O4	M335.219T624.540	Terpenoids(萜类)	335.219	624.54	1.63484e+08	1.70148e+08	1.61656e+08	1.61439e+08
Isobavachin	0.942822923076923	KYFBXCHUXFKMGQ-IBGZPJMESA-N	CC(=CCC1=C(C=CC2=C1OC(CC2=O)C3=CC=C(C=C3)O)O)C	C20H20O4	M325.140T573.493	Flavonoids(黄酮类)	325.14	573.493	5.37458e+07	5.78837e+07	5.56774e+07	5.20832e+07
Atractylenolide II	0.942300153846154	OQYBLUDOOFOBPO-KCQAQPDRSA-N	CC1=C2CC3C(=C)CCCC3(CC2OC1=O)C	C15H20O2	M233.153T153.734	Sesquiterpenoids(倍半萜类)	233.153	153.734	2.69383e+07	2.55467e+07	2.52805e+07	2.56767e+07
Abscisic acid	0.942185769230769	JLIDBLDQVAYHNE-UHFFFAOYSA-N	CC1=CC(=O)CC(C1(C=CC(=CC(=O)O)C)O)(C)C	C15H20O4	M265.143T492.575	Sesquiterpenoids(倍半萜类)	265.143	492.575	3.27862e+07	3.39602e+07	3.63104e+07	3.67122e+07
Tanshinone IIA	0.941208538461538	HYXITZLLTYIPOF-UHFFFAOYSA-N	CC1=COC2=C1C(=O)C(=O)C3=C2C=CC4=C3CCCC4(C)C	C19H18O3	M295.132T723.672	Diterpenoids(二萜类)	295.132	723.672	1.80808e+07	1.92413e+07	1.865e+07	1.89596e+07
Azuleno[5,6-c]furan-1(3H)-one, 4,4a,5,6,7,7a,8,9-octahydro-4,8-dihydroxy-6,6,8-trimethyl-	0.940588153846154	UUZWMJQAEYBHAO-UHFFFAOYSA-N	CC1(C)CC2C(O)C/3=C(CC(C)(O)C2C1)/C(=O)OC3	C15H22O4	M249.148T585.346	Terpenoids(萜类)	249.148	585.346	3.93871e+07	3.61563e+07	3.59748e+07	3.69101e+07
Coumaric acid	0.938275230769231	NGSWKAQJJWESNS-UHFFFAOYSA-N	O=C(O)C=CC1=CC=C(O)C=C1	C9H8O3	M147.044T268.048	Phenylpropanoids(苯丙素类)	147.044	268.048	1.75626e+08	1.83379e+08	1.75194e+08	1.84423e+08
monolinolein	0.938192615384615	WECGLUPZRHILCT-HZJYTTRNSA-N	O=C(OCC(O)CO)CCCCCCCC=CCC=CCCCCC	C21H38O4	M355.281T914.528	Phospholipid(磷脂类)	355.281	914.528	3.89451e+06	4.66307e+06	3.828e+06	4.16995e+06
alpha-Cyperone	0.937145923076923	KUFXJZXMWHNCEH-DOMZBBRYSA-N	CC1=C2CC(CCC2(CCC1=O)C)C(=C)C	C15H22O	M219.174T476.685	Terpenoids(萜类)	219.174	476.685	2.32183e+08	2.38605e+08	2.25532e+08	2.25555e+08
6-(1,1-DIMETHYLALLYL)-2-(1-HYDROXY-1-METHYLETHYL)-2,3-DIHYDRO-7H-FURO[3,2-G]CHROMEN-7-ONE	0.936884461538461	JCDLLLXYAICSQV-INIZCTEOSA-N	O=C1OC=2C=C3OC(CC3=CC2C=C1C(C=C)(C)C)C(O)(C)C	C19H22O4	M337.140T647.027	Phenylpropanoids(苯丙素类)	337.14	647.027	1.10062e+08	1.11337e+08	1.09042e+08	1.07147e+08
Cryptochlorogenic acid	0.935282230769231	GYFFKZTYYAFCTR-AVXJPILUSA-N	C1C(C(C(CC1(C(=O)O)O)O)OC(=O)C=CC2=CC(=C(C=C2)O)O)O	C16H18O9	M355.101T172.982	Phenylpropanoids(苯丙素类)	355.101	172.982	7.95407e+07	7.8491e+07	7.82307e+07	8.3021e+07
Nardosinone	0.935017538461538	KXGHHSIMRWPVQM-JWFUOXDNSA-N	CC1CCC=C2C1(C3C(CC2=O)OOC3(C)C)C	C15H22O3	M251.164T601.931	Terpenoids(萜类)	251.164	601.931	4.44877e+07	4.67305e+07	4.37414e+07	4.40276e+07
3,8a-Dimethyl-5-methylene-2-oxo-2,4,4a,5,6,7,8,8a,9,9a-decahydronaphtho[2,3-b]furan-8-yl acetate	0.934487846153846	PQZAVXWUUFLUKB-UHFFFAOYSA-N	CC(=O)OC1CCC(=C)C2C\C3=C(/C)C(=O)OC3CC12C	C17H22O4	M291.156T445.492	Miscellaneous(其他类)	291.156	445.492	5.20022e+07	5.48864e+07	6.80858e+07	5.42476e+07
7-hydroxy-1,4a-dimethyl-9-oxo-7-propan-2-yl-2,3,4,4b,5,6,10,10a-octahydrophenanthrene-1-carboxylic acid	0.934296692307692	UFEHYRPBLFGEJW-UHFFFAOYSA-N	O=C(O)C1(C)CCCC2(C)C3C(=CC(O)(CC3)C(C)C)C(=O)CC12	C20H30O4	M335.218T611.828	Terpenoids(萜类)	335.218	611.828	1.19089e+07	1.28757e+07	1.22484e+07	1.20168e+07
D-(-)-quinic acid	0.931606615384615	AAWZDTNXLSGCEK-LNVDRNJUSA-N	O=C(O)C1(O)CC(O)C(O)C(O)C1	C7H12O6	M231.028T414.050	Organooxygen compounds	231.028	414.05	3.90505e+07	4.10654e+07	3.92347e+07	3.93848e+07
Homoserine	0.930752230769231	UKAUYVFTDYCKQA-VKHMYHEASA-N	O=C(O)C(N)CCO	C4H9NO3	M120.065T43.933	Amino acid derivatives(氨基酸衍生物)	120.065	43.9329	8.19513e+07	8.07774e+07	7.84489e+07	8.13539e+07
Atractyloside A	0.929730076923077	QNBLVYVBWDIWDM-BSLJOXIBSA-N	CC1(C2CC(CCC(C2CC1=O)(CO)O)C(C)(C)OC3C(C(C(C(O3)CO)O)O)O)O	C21H36O10	M466.264T153.734	Terpenoids(萜类)	466.264	153.734	1.98369e+07	1.89103e+07	1.88813e+07	1.81262e+07
(+)-Nootkatone	0.929651769230769	WTOYNNBCKUYIKC-JMSVASOKSA-N	CC1CC(=O)C=C2C1(CC(CC2)C(=C)C)C	C15H22O	M219.174T613.323	Terpenoids(萜类)	219.174	613.323	1.28297e+08	1.33867e+08	1.32512e+08	1.2917e+08
Soyasapogenol E base + O-HexA-Hex-dHex	0.927936615384615	CROUPKILZUPLQA-UHFFFAOYSA-N	O=C(O)C8OC(OC2CCC3(C)(C4CC=C1C5CC(C)(C)CC(=O)C5(C)(CCC1(C)C4(C)(CCC3(C2(C)(CO))))))C(OC7OC(CO)C(O)C(O)C7(OC6OC(C)C(O)C(O)C6(O)))C(O)C8(O)	C48H76O18	M941.507T618.054	Terpenoids(萜类)	941.507	618.054	5.673e+06	5.65917e+06	5.40656e+06	5.8365e+06
Tectochrysin	0.927792	IRZVHDLBAYNPCT-UHFFFAOYSA-N	COC1=CC(=C2C(=C1)OC(=CC2=O)C3=CC=CC=C3)O	C16H12O4	M269.079T485.496	Flavonoids(黄酮类)	269.079	485.496	9.46241e+06	9.47114e+06	1.04073e+07	9.7595e+06
Gallic acid	0.927566923076923	LNTHITQWFMADLM-UHFFFAOYSA-N	OC(=O)C1=CC(O)=C(O)C(O)=C1	C7H6O5	M171.029T65.154	Phenols(酚类)	171.029	65.154	4.27926e+07	4.7146e+07	4.36082e+07	4.70054e+07
Choline [M]+	0.925534923076923	OEYIOHPDSNJKLS-UHFFFAOYSA-N	OCC[N+](C)(C)C	C5H14NO	M104.107T40.231	Organonitrogen compounds	104.107	40.2311	1.11719e+09	1.09239e+09	1.13254e+09	1.12258e+09
2-Cyclohexen-1-one, 4-hydroxy-4-(3-hydroxybutyl)-3,5,5-trimethyl-	0.923516538461538	CWOFGGNDZOPNFG-UHFFFAOYSA-N	CC(O)CCC1(O)\C(=C/C(=O)CC1(C)C)C	C13H22O3	M209.153T575.670	Miscellaneous(其他类)	209.153	575.67	5.88449e+07	4.55965e+07	4.66363e+07	4.43684e+07
Azuleno(5,6-c)furan-1(3H)-one, 4,4a,5,6,7,7a,8,9-octahydro-3,4,8-trihydroxy-6,6,8-trimethyl-	0.922988307692308	MWDNWQAVYQDZQI-UHFFFAOYSA-N	O=C1OC(O)C2=C1CC(O)(C)C3CC(C)(C)CC3C2O	C15H22O5	M283.154T413.476	Terpenoids(萜类)	283.154	413.476	2.10577e+07	2.26504e+07	2.01786e+07	2.14309e+07
Isoalantolactone	0.921936461538462	CVUANYCQTOGILD-QVHKTLOISA-N	CC12CCCC(=C)C1CC3C(C2)OC(=O)C3=C	C15H20O2	M233.153T489.025	Terpenoids(萜类)	233.153	489.025	2.79148e+08	2.78979e+08	2.60244e+08	2.67535e+08
(1R,2E,7R,10E,12S,13S,15R)-12,15-dihydroxy-7-methyl-8-oxabicyclo[11.3.0]hexadeca-2,10-dien-9-one	0.921844615384615	KQNZDYYTLMIZCT-SWGFJCPHSA-N	O=C1OC(C)CCCC=CC2CC(O)CC2C(O)C=C1	C16H24O4	M319.130T729.846	Miscellaneous(其他类)	319.13	729.846	6.53398e+08	7.12949e+08	6.7395e+08	7.04372e+08
p-Coumaraldehyde	0.921492769230769	CJXMVKYNVIGQBS-OWOJBTEDSA-N	OC1=CC=C(\C=C\C=O)C=C1	C9H8O2	M149.060T338.716	Cinnamaldehydes	149.06	338.716	1.00693e+07	9.57368e+06	1.03851e+07	9.69463e+06
Dehydrotrametenolic acid	0.918664538461538	QFPLAAZRZNKRRY-GIICLEHTSA-N	CC(=CCCC(C1CCC2(C1(CC=C3C2=CCC4C3(CCC(C4(C)C)O)C)C)C)C(=O)O)C	C30H46O3	M455.351T524.984	Terpenoids(萜类)	455.351	524.984	1.3329e+07	1.42773e+07	1.88675e+07	1.89413e+07
Dehydronuciferin	0.917325153846154	JBGSWIBJAGBGOP-UHFFFAOYSA-N	CN1CCC2=CC(=C(C3=C2C1=CC4=CC=CC=C43)OC)OC	C19H19NO2	M294.148T578.154	Alkaloids(生物碱)	294.148	578.154	2.37831e+07	2.65107e+07	2.39773e+07	2.44857e+07
Cinnamaldehyde	0.916548538461538	KJPRLNWUNMBNBZ-QPJJXVBHSA-N	C1=CC=C(C=C1)C=CC=O	C9H8O	M133.065T378.444	Phenylpropanoids(苯丙素类)	133.065	378.444	1.38887e+08	1.44158e+08	1.45787e+08	1.50062e+08
Androsta-1,4-Dien-3,17-Dione	0.915787692307692	LUJVUUWNAPIQQI-WFZCBACDSA-N	O=C1C=CC2(C(=C1)CCC3C2CCC4(C(=O)CCC34)C)C	C19H24O2	M285.185T638.169	Terpenoids(萜类)	285.185	638.169	5.82229e+06	5.95458e+06	5.72682e+06	5.80768e+06
L-Glutamic Acid	0.915112923076923	WHUUTDBJXJRKMK-VKHMYHEASA-N	O=C(O)CCC(N)C(=O)O	C5H9NO4	M148.060T44.182	Amino acid derivatives(氨基酸衍生物)	148.06	44.1818	1.06839e+08	1.12833e+08	9.6249e+07	1.01314e+08
Geniposide	0.914602	IBFYXTRXDNAPMM-BVTMAQQCSA-N	COC(=O)C1=COC(C2C1CC=C2CO)OC3C(C(C(C(O3)CO)O)O)O	C17H24O10	M411.126T174.642	Iridoids(环烯醚萜类)	411.126	174.642	8.76258e+06	8.96528e+06	9.06574e+06	8.88532e+06
Pechueloic Acid	0.912942461538461	ZFHSKBJBODQVBX-AXTRIDKLSA-N	O=C(O)C(=C)C1CC2=C(C(=O)CC2C(C)CC1)C	C15H20O3	M249.148T528.302	Terpenoids(萜类)	249.148	528.302	4.2137e+07	4.47517e+07	4.33803e+07	4.45786e+07
2,4,6-trihydroxy-2-[(4-hydroxyphenyl)methyl]-1-benzofuran-3-one	0.911716769230769	LOFYFDPXORJJEE-UHFFFAOYSA-N	OC1=CC=C(CC2(O)OC3=CC(O)=CC(O)=C3C2=O)C=C1	C15H12O6	M289.070T236.688	Flavonoids(黄酮类)	289.07	236.688	1.00108e+07	9.7971e+06	1.01791e+07	1.06213e+07
3-(2-Hydroxy-3,4-dimethoxyphenyl)-7-chromanol	0.910371230769231	NQRBAPDEZYMKFL-UHFFFAOYSA-N	COC1=CC=C(C2COC3=CC(=CC=C3C2)O)C(=C1OC)O	C17H18O5	M303.122T555.361	Isoflavonoids(异黄酮类)	303.122	555.361	1.60634e+08	1.72453e+08	1.68494e+08	1.68008e+08
2-[[(2R,3S)-2-(3,4-dihydroxyphenyl)-3,5-dihydroxy-3,4-dihydro-2H-chromen-7-yl]oxy]oxane-3,4,5-triol	0.908818461538462	AVFIYMSJDDGDBQ-UHFFFAOYSA-N	O=C1OC2CC(C(=CCC2C1=C)CCC(=O)C)C	C15H20O3	M271.130T635.348	Miscellaneous(其他类)	271.13	635.348	2.5e+07	2.47393e+07	2.57962e+07	2.47847e+07
Curcumol	0.906423384615384	QRMPRVXWPCLVNI-XIQJJJERSA-N	CC1CCC2C13CC(C(O3)(CC2=C)O)C(C)C	C15H24O2	M237.184T536.769	Terpenoids(萜类)	237.184	536.769	4.18876e+08	4.3737e+08	4.26576e+08	4.3014e+08
Dihydroartemisinic acid	0.906286461538461	JYGAZEJXUVDYHI-DGTMBMJNSA-N	CC1CCC(C2C1CCC(=C2)C)C(C)C(=O)O	C15H24O2	M237.184T613.323	Terpenoids(萜类)	237.184	613.323	2.50286e+08	2.62254e+08	2.58533e+08	2.58767e+08
Guanosine	0.905785461538461	NYHBQMYGNKIUIF-UUOKFMHZSA-N	C1=NC2=C(N1C3C(C(C(O3)CO)O)O)N=C(NC2=O)N	C10H13N5O5	M284.099T54.541	Alkaloids(生物碱)	284.099	54.5414	2.57232e+08	2.72928e+08	2.49974e+08	2.62288e+08
beta-D-Glucopyranoside, 2-methoxy-4-[(1S,3aS,4R,6aR)-tetrahydro-3a-hydroxy-4-(4-hydroxy-3-methoxyphenyl)-1H,3H-furo[3,4-c]furan-1-yl]phenyl	0.901742230769231	GQLQVPZSTWXDBQ-ZOKOZUFBSA-N	COC1=CC(=CC=C1O)[C@H]2OC[C@@H]3[C@H](OC[C@]23O)C4=CC=C(O[C@@H]5O[C@H](CO)[C@@H](O)[C@H](O)[C@H]5O)C(=C4)OC	C26H32O12	M554.222T352.584	Phenylpropanoids(苯丙素类)	554.222	352.584	1.47251e+07	1.50959e+07	1.55518e+07	1.5773e+07
Homoplantaginin	0.897999076923077	GCLAFEGUXXHIFT-IWLDQSELSA-N	COC1=C(C=C2C(=C1O)C(=O)C=C(O2)C3=CC=C(C=C3)O)OC4C(C(C(C(O4)CO)O)O)O	C22H22O11	M463.124T365.978	Flavonoids(黄酮类)	463.124	365.978	7.32996e+07	7.41097e+07	7.29795e+07	7.20318e+07
(2S,3S,4S,5R,6R)-6-[[(3S,4S,6aR,6bS,8aR,9R,12aS,14bR)-9-hydroxy-4-(hydroxymethyl)-4,6a,6b,8a,11,11,14b-heptamethyl-1,2,3,4a,5,6,7,8,9,10,12,12a,14,14a-tetradecahydropicen-3-yl]oxy]-5-[(2S,3R,4S,5R,6R)-4,5-dihydroxy-6-(hydroxymethyl)-3-[(2S,3R,4R,5R,6S)-3,4,5-trihydroxy-6-methyloxan-2-yl]oxyoxan-2-yl]oxy-3,4-dihydroxyoxane-2-carboxylic acid	0.896665615384615	PTDAHAWQAGSZDD-VJQGOKKYSA-N	O=C(O)C1OC(OC2CCC3(C)C(CCC4(C)C3CC=C5C6CC(C)(C)CC(O)C6(C)CCC54C)C2(C)CO)C(OC7OC(CO)C(O)C(O)C7OC8OC(C)C(O)C(O)C8O)C(O)C1O	C48H78O18	M943.523T583.256	Terpenoids(萜类)	943.523	583.256	2.71188e+07	2.76412e+07	2.7089e+07	2.69826e+07
Wilforlide A	0.895541	HHQJBWYXBWOFJY-YLXTXNMFSA-N	CC1(C2CCC3(C(C2(CCC1O)C)CC=C4C3(CCC5(C4CC6(CC5OC6=O)C)C)C)C)C	C30H46O3	M455.351T592.031	Terpenoids(萜类)	455.351	592.031	3.85428e+07	3.98751e+07	3.96121e+07	3.66036e+07
(-)-12-hydroxyjasmonic acid	0.894137923076923	RZGFUGXQKMEMOO-BSANDHCLSA-N	OCC\C=C/C[C@@H]1[C@H](CCC1=O)CC(O)=O	C12H18O4	M227.127T270.121	Jasmonic acid(茉莉酸类)	227.127	270.121	1.61176e+07	1.67008e+07	1.58352e+07	1.53992e+07
Kaempferide	0.894031692307692	SQFSKOYWJBQGKQ-UHFFFAOYSA-N	O=C1C(O)=C(OC2=CC(O)=CC(O)=C12)C3=CC=C(OC)C=C3	C16H12O6	M301.070T485.244	Flavonoids(黄酮类)	301.07	485.244	1.1621e+07	8.37999e+06	1.14463e+07	9.34453e+06
3-(2-methylpropyl)-2,3,6,7,8,8a-hexahydropyrrolo[1,2-a]pyrazine-1,4-dione	0.892950384615385	SZJNCZMRZAUNQT-UHFFFAOYSA-N	CC(C)CC1NC(=O)C2CCCN2C1=O	C11H18N2O2	M211.144T260.849	Miscellaneous(其他类)	211.144	260.849	5.21517e+07	5.19745e+07	5.17622e+07	5.08296e+07
Pyrrolo[1,2-a]pyrazine-1,4-dione, hexahydro-3-(1-methylethyl)-	0.892355615384615	XLUAWXQORJEMBD-UHFFFAOYSA-N	CC(C)C1NC(=O)C2CCCN2C1=O	C10H16N2O2	M197.128T177.779	Miscellaneous(其他类)	197.128	177.779	5.60257e+07	5.65538e+07	5.55842e+07	5.3996e+07
Curdione	0.892197307692308	KDPFMRXIVDLQKX-UHFFFAOYSA-N	CC1CCC=C(CC(=O)C(CC1=O)C(C)C)C	C15H24O2	M237.184T629.496	Terpenoids(萜类)	237.184	629.496	3.41579e+07	3.38376e+07	7.01305e+07	7.27957e+07
Lindenenol	0.891587461538461	XRDJYSVGPBJZSG-PSDLAXTLSA-N	CC1=COC2=C1C(C3C(=C)C4CC4C3(C2)C)O	C15H18O2	M231.137T622.673	Terpenoids(萜类)	231.137	622.673	1.78107e+08	1.89664e+08	1.65511e+08	1.87323e+08
Flavone base + 3O, O-HexA	0.890425	IKIIZLYTISPENI-UHFFFAOYSA-N	O=C(O)C4OC(OC1=CC=2OC(=CC(=O)C=2(C(O)=C1(O)))C3=CC=CC=C3)C(O)C(O)C4(O)	C21H18O11	M447.091T397.072	Flavonoids(黄酮类)	447.091	397.072	1.40566e+07	1.32853e+07	1.46953e+07	1.45188e+07
7,8-Dihydroxycoumarin	0.889060153846154	ATEFPOUAMCWAQS-UHFFFAOYSA-N	C1=CC(=C(C2=C1C=CC(=O)O2)O)O	C9H6O4	M179.034T4.113	Phenylpropanoids(苯丙素类)	179.034	4.11322	1.07654e+07	1.18083e+07	6.65051e+06	1.07541e+07
5,7-dihydroxy-2-(4-hydroxyphenyl)-8-[3,4,5-trihydroxy-6-(hydroxymethyl)oxan-2-yl]-6-(3,4,5-trihydroxyoxan-2-yl)chromen-4-one	0.888488615384615	OVMFOVNOXASTPA-UHFFFAOYSA-N	O=C1C=C(OC2=C1C(O)=C(C(O)=C2C3OC(CO)C(O)C(O)C3O)C4OCC(O)C(O)C4O)C=5C=CC(O)=CC5	C26H28O14	M565.153T272.688	Flavonoids(黄酮类)	565.153	272.688	1.26436e+07	1.27653e+07	1.19924e+07	1.24556e+07
1a,5,7a-Trimethyl-2,2a,6,6a,7a,8,9,9a-octahydrobisoxireno[4,5:8,9]cyclodeca[1,2-b]furan-4(1aH)-one	0.887495615384615	CWAJEURPJYKGRL-UHFFFAOYSA-N	CC\1=C2/CC3OC3(C)CCC4OC4(C)CC2OC1=O	C15H20O4	M265.143T478.406	Terpenoids(萜类)	265.143	478.406	2.7765e+07	3.40874e+07	2.53354e+07	2.65162e+07
Icariin	0.886248461538461	TZJALUIVHRYQQB-XLRXWWTNSA-N	C[C@H]1[C@@H]([C@H]([C@H]([C@@H](O1)OC2=C(OC3=C(C2=O)C(=CC(=C3CC=C(C)C)O[C@H]4[C@@H]([C@H]([C@@H]([C@H](O4)CO)O)O)O)O)C5=CC=C(C=C5)OC)O)O)O	C33H40O15	M677.242T451.261	Flavonoids(黄酮类)	677.242	451.261	5.74304e+06	7.75019e+06	7.14137e+06	6.02445e+06
LPC 16:0	0.885120692307692	ASWBNKHCZGQVJV-UHFFFAOYSA-N	O=C(OCC(O)COP(=O)([O-])OCC[N+](C)(C)C)CCCCCCCCCCCCCCC	C24H50NO7P	M496.338T764.137	Lipids(脂质类)	496.338	764.137	7.32384e+06	4.26387e+06	4.12145e+06	3.43319e+06
20-Hydroxyecdysone 20,22-acetonide	0.883737076923077	GXNNYSDWRVKVJY-VUYJMULXSA-N	CC(C)(O)CC[C@H]1OC(C)(C)O[C@]1(C)[C@H]1CC[C@@]2(O)C3=CC(=O)[C@@H]4C[C@@H](O)[C@@H](O)C[C@]4(C)[C@H]3CC[C@]12C	C30H48O7	M521.344T852.991	Terpenoids(萜类)	521.344	852.991	1.4122e+08	1.29184e+08	1.17826e+08	1.89698e+08
Adenosine	0.883237461538462	OIRDTQYFTABQOQ-KQYNXXCUSA-N	OCC1OC(N2C=NC=3C(=NC=NC32)N)C(O)C1O	C10H13N5O4	M268.104T52.571	Alkaloids(生物碱)	268.104	52.5714	1.3524e+09	1.40153e+09	1.33266e+09	1.3392e+09
Vanillic acid	0.882381	WKOLLVMJNQIZCI-UHFFFAOYSA-N	COC1=C(C=CC(=C1)C(=O)O)O	C8H8O4	M169.049T198.220	Organic acids and derivatives(有机酸及其衍生物)	169.049	198.22	4.30683e+07	4.48681e+07	4.27547e+07	4.06814e+07
Loliolide	0.882260923076923	XEVQXKKKAVVSMW-UHFFFAOYSA-N	CC1(CC(CC2(C1=CC(=O)O2)C)O)C	C11H16O3	M197.117T334.651	Terpenoids(萜类)	197.117	334.651	7.84763e+07	7.20024e+07	7.36552e+07	7.60388e+07
Demethoxycurcumin	0.881530307692308	HJTVQHVGMGKONQ-LUZURFALSA-N	COC1=C(C=CC(=C1)C=CC(=O)CC(=O)C=CC2=CC=C(C=C2)O)O	C20H18O5	M339.122T488.257	Phenols(酚类)	339.122	488.257	5.67567e+08	5.84424e+08	5.66641e+08	5.74655e+08
ostruthin	0.880627230769231	INBMTJJPUABOQJ-VGOFMYFVSA-N	O=C1OC=2C=C(O)C(=CC2C=C1)CC=C(C)CCC=C(C)C	C19H22O3	M321.145T659.347	Phenylpropanoids(苯丙素类)	321.145	659.347	1.91551e+07	1.84912e+07	1.82155e+07	1.81998e+07
Tyramine	0.879889384615384	DZGWFCGJZKJUFP-UHFFFAOYSA-N	C1=CC(=CC=C1CCN)O	C8H11NO	M138.091T57.992	Alkaloids(生物碱)	138.091	57.9919	1.19948e+07	1.38925e+07	1.18342e+07	1.15372e+07
17-Hydroxy-15,16-epoxykauran-18-oic acid	0.878954692307692	VUKHFRDPHIDEAW-UHFFFAOYSA-N	CC12CCCC(C)(C1CCC34CC(CCC23)C5(CO)OC45)C(O)=O	C20H30O4	M317.211T711.598	Terpenoids(萜类)	317.211	711.598	9.34783e+06	9.33853e+06	9.01893e+06	9.05298e+06
Azuleno[6,5-b]furan-2,6(3H,4H)-dione, 3a,7,7a,8,9,9a-hexahydro-5,8-dimethyl-3-methylene-, (3aR,7aS,8S,9aR)-	0.878513923076923	UQNONRHPSCIIJO-SKVKQCJPSA-N	C[C@H]1C[C@H]2OC(=O)C(=C)[C@H]2C\C3=C(/C)C(=O)C[C@@H]13	C15H18O3	M247.132T333.369	Terpenoids(萜类)	247.132	333.369	1.98637e+07	1.87131e+07	1.88323e+07	2.19627e+07
2-(3,4-dihydroxyphenyl)-5,7-dihydroxy-3-[(2S,3R,4S,5S,6R)-3,4,5-trihydroxy-6-[[(2R,3R,4R,5R,6S)-3,4,5-trihydroxy-6-methyloxan-2-yl]oxymethyl]oxan-2-yl]oxychromen-4-one	0.875656615384615	IKGXIBQEEMLURG-NVPNHPEKSA-N	C[C@@H]1O[C@@H](OC[C@H]2O[C@@H](OC3=C(OC4=CC(O)=CC(O)=C4C3=O)C5=CC=C(O)C(O)=C5)[C@H](O)[C@@H](O)[C@@H]2O)[C@H](O)[C@H](O)[C@H]1O	C27H30O16	M611.158T307.896	Flavonoids(黄酮类)	611.158	307.896	1.4111e+07	1.45451e+07	1.44825e+07	1.34709e+07
4-[2-[(1R,4aS,5R,6R,8aS)-6-hydroxy-5-(hydroxymethyl)-5,8a-dimethyl-2-methylidene-3,4,4a,6,7,8-hexahydro-1H-naphthalen-1-yl]-1-hydroxyethyl]-2H-furan-5-one	0.875314769230769	KHQNSSJNIXVKMK-QSCDNJGLSA-N	O=C1OCC=C1C(O)CC2C(=C)CCC3C(C)(CO)C(O)CCC23C	C20H30O5	M351.213T536.994	Terpenoids(萜类)	351.213	536.994	6.09696e+07	6.60059e+07	6.1128e+07	1.24382e+08
Erucamide	0.875073384615385	UAUDZVJPLUQNMU-KTKRTIGZSA-N	NC(=O)CCCCCCCCCCC/C=C\CCCCCCCC	C22H43NO	M338.340T1120.270	Amides(酰胺类)	338.34	1120.27	2.15755e+07	1.50204e+07	1.37724e+07	8.72622e+07
Lutl-6-C-Glc	0.874758923076923	PEFNSGRTCBGNAN-QNDFHXLGSA-N	O=c1cc(-c2ccc(O)c(O)c2)oc2cc(O[C@@H]3O[C@H](CO)[C@@H](O)[C@H](O)[C@H]3O)cc(O)c12	C21H20O11	M449.108T323.810	Flavonoids(黄酮类)	449.108	323.81	2.13086e+07	2.15012e+07	2.01909e+07	2.08341e+07
(4S,5Z,6S)-4-(2-methoxy-2-oxoethyl)-5-[2-[(E)-3-phenylprop-2-enoyl]oxyethylidene]-6-[(2S,3R,4S,5S,6R)-3,4,5-trihydroxy-6-(hydroxymethyl)oxan-2-yl]oxy-4H-pyran-3-carboxylic acid	0.872528538461538	JGHUOJAZXGSFRI-HOWDAYCMSA-N	O=C(O)C1=COC(OC2OC(CO)C(O)C(O)C2O)C(=CCOC(=O)C=CC=3C=CC=CC3)C1CC(=O)OC	C26H30O13	M551.175T469.339	Phenylpropanoids(苯丙素类)	551.175	469.339	3.4858e+07	3.65613e+07	3.68338e+07	3.69147e+07
Artemisinic acid	0.871275384615385	PLQMEXSCSAIXGB-SAXRGWBVSA-N	CC1CCC(C2C1CCC(=C2)C)C(=C)C(=O)O	C15H22O2	M235.169T563.734	Terpenoids(萜类)	235.169	563.734	1.80615e+08	4.34878e+08	5.71816e+08	4.44805e+08
CORTEXOLONE	0.871218538461538	WHBHBVVOGNECLV-OBQKJFGGSA-N	C[C@@]12CC[C@H]3[C@@H](CCC4=CC(=O)CC[C@]34C)[C@@H]2CC[C@]1(O)C(=O)CO	C21H30O4	M347.218T738.391	Terpenoids(萜类)	347.218	738.391	1.72688e+07	1.96943e+07	1.6209e+07	2.18078e+07
Heptadecanoic acid	0.870007384615385	KEMQGTRYUADPNZ-UHFFFAOYSA-N	O=C(O)CCCCCCCCCCCCCCCC	C17H34O2	M271.274T602.466	Fatty acids(脂肪酸类)	271.274	602.466	5.56653e+06	6.85094e+06	5.8055e+06	5.91661e+06
3-Hydroxy-5-isopropylidene-3,8-dimethyl-2,3,3a,4,5,8a-hexahydro-6(1H)-azulenone	0.868923615384615	RHBOHEXDGUVIIY-UHFFFAOYSA-N	CC(C)=C1CC2C(CCC2(C)O)\C(=C/C1=O)C	C15H22O2	M235.169T600.873	Terpenoids(萜类)	235.169	600.873	3.83734e+08	3.95721e+08	3.94387e+08	3.98697e+08
Octanol	0.864278692307692	KBPLFHHGFOOTCA-UHFFFAOYSA-N	OCCCCCCCC	C8H18O	M131.129T35.293	Aliphatic alcohol(脂肪醇)	131.129	35.2928	4.89007e+07	5.18021e+07	5.18019e+07	4.72467e+07
Camphor	0.863781923076923	DSSYKIVIOFKYAU-UHFFFAOYSA-N	CC1(C2CCC1(C(=O)C2)C)C	C10H16O	M153.127T802.901	Terpenoids(萜类)	153.127	802.901	1.86399e+06	1.83855e+06	2.56037e+06	2.31201e+06
3,8a-Dihydroxy-5-isopropylidene-3,8-dimethyl-2,3,3a,4,5,8a-hexahydro-6(1H)-azulenone	0.863104461538461	IXQJBPRUTQTCMW-UHFFFAOYSA-N	CC(C)=C1CC2C(C)(O)CCC2(O)\C(=C/C1=O)C	C15H22O3	M233.153T386.744	Terpenoids(萜类)	233.153	386.744	1.35748e+08	1.3677e+08	1.29276e+08	2.15469e+08
3,5-Dimethoxy-4-hydroxybenzaldehyde	0.860429230769231	KCDXJAYRVLXPFO-UHFFFAOYSA-N	COC1=CC(=CC(=C1O)OC)C=O	C9H10O4	M183.065T286.755	Phenols(酚类)	183.065	286.755	2.75914e+07	2.51561e+07	2.38858e+07	2.61406e+07
ESTRADIOL	0.858782076923077	VOXZDWNPVJITMN-ZBRFXRBCSA-N	C[C@]12CC[C@H]3[C@@H](CCC4=CC(O)=CC=C34)[C@@H]1CC[C@@H]2O	C18H24O2	M273.185T681.287	Terpenoids(萜类)	273.185	681.287	5.01123e+07	5.79456e+07	5.16734e+07	5.46756e+07
(4Z,7Z)-5,9,9-Trimethyl-11-oxabicyclo[8.2.1]trideca-1(13),4,7-triene-6,12-dione	0.857958923076923	CAHQQYHQUHYOGU-JCPYGFQFSA-N	C\C1=C\CC\C2=C/C(OC2=O)C(C)(C)\C=C/C1=O	C15H18O3	M264.159T281.132	Miscellaneous(其他类)	264.159	281.132	1.7162e+07	1.72702e+07	1.66582e+07	1.70335e+07
Kojic Acid	0.854874076923077	BEJNERDRQOWKJM-UHFFFAOYSA-N	C1=C(OC=C(C1=O)O)CO	C6H6O4	M143.034T129.957	Organoheterocyclic compounds	143.034	129.957	2.75756e+08	2.78745e+08	2.70756e+08	2.79181e+08
Allethrin	0.852724153846154	ZCVAOQKBXKSDMS-UHFFFAOYSA-N	CC(C)=CC1C(C(=O)OC2CC(=O)C(CC=C)=C2C)C1(C)C	C19H26O3	M303.194T679.548	Terpenoids(萜类)	303.194	679.548	1.04836e+07	1.03098e+07	1.02842e+07	1.10353e+07
(5S)-5-hydroxy-1,7-diphenylheptan-3-one	0.852130769230769	CCNKTMMNRPJQHV-SFHVURJKSA-N	O=C(CCC=1C=CC=CC1)CC(O)CCC=2C=CC=CC2	C19H22O2	M305.150T818.850	Miscellaneous(其他类)	305.15	818.85	2.18469e+07	2.21442e+07	2.07267e+07	1.82268e+07
Aminopyrine	0.851425	RMMXTBMQSGEXHJ-UHFFFAOYSA-N	c(ccc1N(N(C=2C)C)C(=O)C2N(C)C)cc1	C13H17N3O	M232.144T294.493	Azoles(唑类)	232.144	294.493	1.32831e+07	1.39344e+07	1.27438e+07	1.27203e+07
Phenelzine	0.851295230769231	RMUCZJUITONUFY-UHFFFAOYSA-N	NNCCC=1C=CC=CC1	C8H12N2	M137.107T83.992	Organic compound(有机化合物)	137.107	83.992	3.38263e+07	3.3594e+07	3.26207e+07	3.48133e+07
Sweroside	0.848992692307692	VSJGJMKGNMDJCI-ZASXJUAOSA-N	C=CC1C2CCOC(=O)C2=COC1OC3C(C(C(C(O3)CO)O)O)O	C16H22O9	M359.132T252.024	Terpenoids(萜类)	359.132	252.024	1.82616e+07	2.02408e+07	1.82278e+07	2.00079e+07
Linderalactone	0.847869307692308	LWCKQMHMTSRRAA-CYBMUJFWSA-N	CC1=CCCC2=CC(C3=C(C1)OC=C3C)OC2=O	C15H16O3	M245.117T588.920	Sesquiterpenoids(倍半萜类)	245.117	588.92	1.06607e+07	1.12088e+07	1.11561e+07	1.11987e+07
Isoferulic acid	0.847703615384615	QURCVMIEKCOAJU-HWKANZROSA-N	COC1=C(C=C(C=C1)C=CC(=O)O)O	C10H10O4	M195.065T322.265	Phenylpropanoids(苯丙素类)	195.065	322.265	3.74461e+07	3.72262e+07	3.76202e+07	3.77959e+07
Phenethylacetate	0.845299538461538	MDHYEMXUFSJLGV-UHFFFAOYSA-N	O=C(OCCC=1C=CC=CC1)C	C10H12O2	M165.091T181.471	Benzene and substituted derivatives(苯及取代衍生物)	165.091	181.471	2.35938e+07	2.34186e+07	2.59855e+07	2.33257e+07
cuminyl alcohol	0.845232923076923	OIGWAXDAPKFNCQ-UHFFFAOYSA-N	OCC1=CC=C(C=C1)C(C)C	C10H14O	M133.101T190.824	Prenol lipids(异戊烯醇脂类)	133.101	190.824	2.96748e+07	2.40472e+07	2.32379e+07	1.42541e+07
Cinnamic acid	0.844692230769231	WBYWAXJHAXSJNI-VOTSOKGWSA-N	C1=CC=C(C=C1)C=CC(=O)O	C9H8O2	M149.060T408.197	Phenylpropanoids(苯丙素类)	149.06	408.197	1.33949e+07	1.37215e+07	1.20628e+07	1.29777e+07
Ferulaldehyde	0.840506461538461	DKZBBWMURDFHNE-NSCUHMNNSA-N	COC1=C(C=CC(=C1)C=CC=O)O	C10H10O3	M179.070T378.495	Phenylpropanoids(苯丙素类)	179.07	378.495	1.2766e+08	1.3552e+08	1.32211e+08	1.35063e+08
(1R,2R,5S,8R,14R,15R,16S)-16-hydroxy-1,2,14,17,17-pentamethyl-8-(prop-1-en-2-yl)pentacyclo[11.7.0.0²,¹⁰.0⁵,⁹.0¹⁴,¹⁸]icosane-5,15-dicarboxylic acid	0.837748461538461	WLCHQSHZHFLMJH-GAVPBTRYSA-N	O=C(O)C1C(O)C(C)(C)C2CCC3(C)C(CCC4C5C(C(=C)C)CCC5(C(=O)O)CCC43C)C12C	C30H46O5	M509.323T687.037	Terpenoids(萜类)	509.323	687.037	4.68468e+06	4.83509e+06	4.36765e+06	4.94386e+06
Methylnissolin-3-O-glucoside	0.836026923076923	PCIXSTFFMHVOMF-UHFFFAOYSA-N	COC1=C(C2=C(C=C1)C3COC4=C(C3O2)C=CC(=C4)OC5C(C(C(C(O5)CO)O)O)O)OC	C23H26O10	M463.159T421.142	Flavonoids(黄酮类)	463.159	421.142	1.94466e+08	2.02361e+08	2.01443e+08	1.99902e+08
alpha-Linolenic acid	0.834862	DTOSIQBPPRVQHS-PDBXOOCHSA-N	CCC=CCC=CCC=CCCCCCCCC(=O)O	C18H30O2	M279.232T742.865	Fatty Acyls(脂肪酰类)	279.232	742.865	2.3355e+07	2.5191e+07	2.45288e+07	2.50074e+07
Benzenepropanamide, N-[2-(acetyloxy)-1-(phenylmethyl)ethyl]-alpha-(benzoylamino)-	0.834822923076923	VZPAURMDJZOGHU-UHFFFAOYSA-N	CC(=O)OCC(CC1=CC=CC=C1)NC(=O)C(CC2=CC=CC=C2)NC(=O)C3=CC=CC=C3	C27H28N2O4	M445.211T642.276	Miscellaneous(其他类)	445.211	642.276	3.29504e+07	3.75538e+07	3.27646e+07	3.5312e+07
[(1S,3R,5R,6S,8S)-3-{[(2S,3R,4S,5S,6R)-6-[(benzoyloxy)methyl]-3,4,5-trihydroxyoxan-2-yl]oxy}-6-hydroxy-8-methyl-9,10-dioxatetracyclo[4.3.1.0²,⁵.0³,⁸]decan-2-yl]methyl benzoate	0.834650230769231	LATYEZNGPQKAIK-BRVOSZROSA-N	O=C(OCC1OC(OC23CC4C5(O)OC(OC2(C)C5)C43COC(=O)C=6C=CC=CC6)C(O)C(O)C1O)C=7C=CC=CC7	C30H32O12	M585.196T541.131	Terpenoids(萜类)	585.196	541.131	1.70582e+07	1.60635e+07	1.57205e+07	1.61581e+07
Scopoletin	0.834118538461538	RODXRVNMMDRFIK-UHFFFAOYSA-N	COC1=C(C=C2C(=C1)C=CC(=O)O2)O	C10H8O4	M193.050T298.181	Coumarins and derivatives(香豆素及其衍生物类)	193.05	298.181	3.35368e+07	3.1838e+07	3.15952e+07	3.09891e+07
(2S,4R,9beta,16alpha,23E)-2,16,20,25-Tetrahydroxy-9,10,14-trimethyl-4,9-cyclo-9,10-secocholesta-5,23-diene-1,11,22-trione	0.833151	SRPHMISUTWFFKJ-QJNWWGCFSA-N	CC(C)(O)/C=C/C(=O)[C@](C)(O)[C@H]1[C@H](O)C[C@@]2(C)[C@@H]3C/C=C/4[C@@H](C[C@H](O)C(=O)C4(C)C)[C@]3(C)C(=O)C[C@]12C	C30H44O7	M499.304T434.889	Terpenoids(萜类)	499.304	434.889	2.57174e+07	2.64518e+07	2.75717e+07	2.71778e+07
Paracetamol	0.832127076923077	RZVAJINKPMORJF-UHFFFAOYSA-N	CC(=O)NC1=CC=C(O)C=C1	C8H9NO2	M152.070T270.885	Phenol ethers(酚醚类)	152.07	270.885	9.69212e+06	1.02259e+07	1.03845e+07	9.67177e+06
D-Pantothenic acid	0.831758230769231	GHOKWGTUZJEAQD-ZETCQYMHSA-N	OCC(C)(C)[C@@H](O)C(=O)NCCC(O)=O	C9H17NO5	M220.118T100.244	Organic oxygen compounds(有机氧化合物)	220.118	100.244	3.81183e+08	4.03324e+08	3.82953e+08	4.05211e+08
alpha-Asarone	0.831372615384615	RKFAZBXYICVSKP-AATRIKPKSA-N	CC=CC1=CC(=C(C=C1OC)OC)OC	C12H16O3	M209.117T822.991	Phenylpropanoids(苯丙素类)	209.117	822.991	1.85472e+07	1.7453e+07	1.81125e+07	2.4075e+07
3-{(E)-2-[(1R,4aS,5R,6R,8aR)-6-Hydroxy-5-(hydroxymethyl)-5,8a-dimethyl-2-methylenedecahydro-1-naphthalenyl]vinyl}-2(5H)-furanone	0.829791538461539	XMJAJFVLHDIEHF-CRBRZBHVSA-N	C[C@@]1(CO)[C@H](O)CC[C@]2(C)[C@@H]1CCC(=C)[C@H]2\C=C\C3=C\COC3=O	C20H28O4	M333.203T614.869	Terpenoids(萜类)	333.203	614.869	2.27593e+07	2.57923e+07	2.15712e+07	1.66721e+07
Epicatechin	0.823842384615385	PFTAWBLQPZVEMU-UKRRQHHQSA-N	C1C(C(OC2=CC(=CC(=C21)O)O)C3=CC(=C(C=C3)O)O)O	C15H14O6	M291.086T225.684	Flavonoids(黄酮类)	291.086	225.684	2.67648e+07	2.69937e+07	2.64709e+07	2.72168e+07
Agarotetrol	0.822823076923077	CWMIROLCTHMEEO-JJXSEGSLSA-N	C1=CC=C(C=C1)CCC2=CC(=O)C3=C(O2)C(C(C(C3O)O)O)O	C17H18O6	M319.117T325.093	Phenols(酚类)	319.117	325.093	5.91347e+07	5.9042e+07	3.54193e+07	5.66669e+07
Leucodin	0.822383538461538	BJPSSVHNEGMBDQ-NUZBWSBOSA-N	O=C1C=C(C)C2C1=C(C)CCC3C2OC(=O)C3C	C15H18O3	M247.132T516.437	Amino acid derivatives(氨基酸衍生物)	247.132	516.437	1.97938e+07	1.87963e+07	2.18927e+07	2.31964e+07
Capsaicin	0.820705538461538	YKPUWZUDDOIDPM-SOFGYWHQSA-N	CC(C)C=CCCCCC(=O)NCC1=CC(=C(C=C1)O)OC	C18H27NO3	M306.206T300.247	Alkaloids(生物碱)	306.206	300.247	2.52756e+07	2.50054e+07	2.47546e+07	2.44906e+07
4-Hydroxybenzoic acid	0.819837461538461	FJKROLUGYXJWQN-UHFFFAOYSA-N	OC(=O)C1=CC=C(O)C=C1	C7H6O3	M139.039T172.149	Phenols(酚类)	139.039	172.149	7.11802e+07	6.9671e+07	6.86092e+07	7.04977e+07
Shinjulactone B	0.817455230769231	SRNFRTSVHROPLE-ZUHTXRHNSA-N	C[C@@H]1[C@@H]2CC(=O)O[C@@H]3C[C@](C)([C@H]4OC(=O)C=C4C)C(=C(O)C1=O)[C@@]32CO	C19H22O7	M385.125T183.837	Terpenoids(萜类)	385.125	183.837	1.66954e+07	1.59973e+07	1.55917e+07	1.56653e+07
aucubin	0.816931769230769	RJWJHRPNHPHBRN-FKVJWERZSA-N	OCC1=CC(O)C2C=COC(OC3OC(CO)C(O)C(O)C3O)C12	C15H22O9	M347.130T188.908	Terpene glycosides(萜苷)	347.13	188.908	1.12468e+07	1.21213e+07	1.10315e+07	1.31084e+07
1-O-Acetylbritannilactone	0.816569461538461	QKUFZFLZBUSEHN-CIGJXOAISA-N	CC1=C(C(C2C(C1)OC(=O)C2=C)O)C(C)CCCOC(=O)C	C17H24O5	M309.167T193.178	Sesquiterpenoids(倍半萜类)	309.167	193.178	1.36415e+07	1.31915e+07	1.22702e+07	1.22702e+07
zucapsaicin	0.812421153846154	YKPUWZUDDOIDPM-VURMDHGXSA-N	COc1cc(CNC(=O)CCCC/C=C\C(C)C)ccc1O	C18H24NO3	M306.206T279.640	Alkaloids(生物碱)	306.206	279.64	5.50653e+07	5.48564e+07	5.78571e+07	2.81565e+07
12-oxo-phytodienoic acid	0.811824307692308	PMTMAFAPLCGXGK-UHFFFAOYSA-N	O=C(O)CCCCCCCC1C=CC(=O)C1(CC=CCC)	C18H28O3	M293.210T531.624	Organic acids and derivatives(有机酸及其衍生物)	293.21	531.624	3.36524e+07	3.85544e+07	3.24859e+07	3.44769e+07
rosmarinic acid	0.811152076923077	DOUMFZQKYFQNTF-WUTVXBCWSA-N	O=C(OC(C(=O)O)CC1=CC=C(O)C(O)=C1)C=CC2=CC=C(O)C(O)=C2	C18H16O8	M361.091T368.425	Phenylpropanoids(苯丙素类)	361.091	368.425	1.01608e+07	9.94117e+06	7.69038e+06	8.20576e+06
ISOPALMITIC ACID	0.811016461538462	ZONJATNKKGGVSU-UHFFFAOYSA-N	O=C(O)CCCCCCCCCCCCC(C)C	C16H32O2	M279.231T720.729	Fatty acids(脂肪酸类)	279.231	720.729	2.51149e+06	2.85881e+06	2.41911e+06	2.55004e+06
Bufalin	0.810191076923077	QEEBRPGZBVVINN-BMPKRDENSA-N	C[C@]12CC[C@H]3[C@@H](CC[C@@H]4C[C@@H](O)CC[C@]34C)[C@@]1(O)CC[C@@H]2C1=COC(=O)C=C1	C24H34O4	M387.255T741.093	Terpenoids(萜类)	387.255	741.093	3.8141e+06	2.55022e+06	3.35496e+06	5.35275e+06
DEET	0.807598692307692	MMOXZBCLCQITDF-UHFFFAOYSA-N	CCN(CC)C(=O)C1=CC=CC(C)=C1	C12H17NO	M192.138T542.610	Miscellaneous(其他类)	192.138	542.61	1.81388e+07	1.8503e+07	1.79945e+07	1.68723e+07
NEPSILON,NEPSILON,NEPSILON-TRIMETHYLLYSINE	0.806795615384615	MXNRLFUSFKVQSK-UHFFFAOYSA-N	C[N+](C)(C)CCCCC(C(=O)[O-])N	C9H20N2O2	M189.159T35.786	Amino acid derivatives(氨基酸衍生物)	189.159	35.7865	3.1491e+07	3.5192e+07	3.70086e+07	3.52341e+07
Tetrahydropalmatine	0.806121384615385	AEQDJSLRWYMAQI-UHFFFAOYSA-N	COC1=C(C2=C(CC3C4=CC(=C(C=C4CCN3C2)OC)OC)C=C1)OC	C21H25NO4	M356.184T654.730	Alkaloids(生物碱)	356.184	654.73	5.14536e+07	5.17744e+07	5.29226e+07	5.39412e+07
5,7-dihydroxy-2-(4-hydroxy-3-methoxyphenyl)-6-(3-methylbut-2-enyl)-2,3-dihydrochromen-4-one	0.804842615384615	GWVGVAPNTKLROZ-UHFFFAOYSA-N	O=C1C2=C(O)C(=C(O)C=C2OC(C3=CC=C(O)C(OC)=C3)C1)CC=C(C)C	C21H22O6	M371.148T617.976	Flavonoids(黄酮类)	371.148	617.976	2.75853e+08	2.70519e+08	2.71444e+08	2.77245e+08
Oxypaeoniflorin	0.804178153846154	FCHVXNVDFYXLIL-WRJNSLSBSA-N	CC12CC3(C4CC1(C4(C(O2)O3)COC(=O)C5=CC=C(C=C5)O)OC6C(C(C(C(O6)CO)O)O)O)O	C23H28O12	M514.192T172.107	Terpenoids(萜类)	514.192	172.107	3.63607e+07	3.57887e+07	3.64547e+07	3.78762e+07
Glycyrrhetinic Acid	0.804114769230769	MPDGHEJMBKOTSU-YKLVYJNSSA-N	C[C@]1([C@H](CC[C@]2([C@H]1CC[C@@]3([C@@H]2C(=O)C=C4[C@]3(CC[C@@]5([C@H]4C[C@](CC5)(C(=O)O)C)C)C)C)C)O)C	C30H46O4	M471.347T650.304	Terpenoids(萜类)	471.347	650.304	8.1008e+06	7.41482e+06	7.30259e+06	7.41489e+06
Geranic acid	0.801181076923077	ZHYZQXUYZJNEHD-VQHVLOKHSA-N	O=C(O)C=C(C)CCC=C(C)C	C10H16O2	M169.122T280.637	Prenol lipids(异戊烯醇脂类)	169.122	280.637	2.95473e+07	3.00886e+07	5.92013e+07	2.87492e+07
beta-Elemonic acid	0.799076769230769	XLPAINGDLCDYQV-UHFFFAOYSA-N	CC(=CCCC(C1CCC2(C1(CCC3=C2CCC4C3(CCC(=O)C4(C)C)C)C)C)C(=O)O)C	C30H46O3	M455.351T546.172	Terpenoids(萜类)	455.351	546.172	3.03213e+07	3.19819e+07	3.89571e+07	2.92935e+07
(5xi,9xi)-12-Hydroxyabieta-7,13-dien-18-oic acid	0.798985	DYNISIGUMYFVJW-BKXYZSJASA-N	CC(C)C/1=C/C2=C/CC3[C@](C)(CCC[C@@]3(C)C(O)=O)C2CC1O	C20H30O3	M301.215T936.172	Terpenoids(萜类)	301.215	936.172	2.19576e+06	2.52006e+06	2.01578e+06	3.50812e+06
Cantharidin	0.797943461538461	DHZBEENLJMYSHQ-XCVPVQRUSA-N	CC12C3CCC(C1(C(=O)OC2=O)C)O3	C10H12O4	M197.080T205.350	Terpenoids(萜类)	197.08	205.35	3.44668e+07	3.41098e+07	3.77104e+07	3.49811e+07
Benzoylpaeoniflorin	0.796145230769231	LATYEZNGPQKAIK-ZNHABTHLSA-N	CC12CC3(C4CC1(C4(C(O2)O3)COC(=O)C5=CC=CC=C5)OC6C(C(C(C(O6)COC(=O)C7=CC=CC=C7)O)O)O)O	C30H32O12	M602.222T526.280	Terpenoids(萜类)	602.222	526.28	2.54709e+07	2.57682e+07	2.52422e+07	2.62355e+07
Aristolone	0.796107923076923	UGVIZCBJCSXBCJ-JWFUOXDNSA-N	CC1CCCC2=CC(=O)C3C(C12C)C3(C)C	C15H22O	M219.174T642.789	Terpenoids(萜类)	219.174	642.789	3.83741e+07	4.01806e+07	3.73215e+07	3.86661e+07
Sinapic acid	0.795387615384615	PCMORTLOPMLEFB-ONEGZZNKSA-N	COC1=CC(=CC(=C1O)OC)/C=C/C(=O)O	C11H12O5	M225.076T180.141	Phenylpropanoids(苯丙素类)	225.076	180.141	7.01244e+06	5.69148e+06	6.42046e+06	6.55974e+06
Xanthoxyline	0.793421076923077	FBUBVLUPUDBFME-UHFFFAOYSA-N	CC(=O)C1=C(C=C(C=C1OC)OC)O	C10H12O4	M197.080T275.652	Phenols(酚类)	197.08	275.652	1.02849e+08	1.01054e+08	9.51207e+07	9.86014e+07
Asparagine	0.792057615384615	DCXYFEDJOCDNAF-UHFFFAOYSA-N	C(C(C(=O)O)N)C(=O)N	C4H8N2O3	M133.061T44.674	Amino acid derivatives(氨基酸衍生物)	133.061	44.6741	5.14339e+08	5.23568e+08	5.03362e+08	5.00872e+08
5'-(furan-3-yl)-4a-hydroxy-4,7-dimethylspiro[5,6,7,8a-tetrahydro-1H-naphthalene-8,3'-oxolane]-2,2'-dione	0.790540846153846	DLHZVTVUHATYAU-UHFFFAOYSA-N	O=C1OC(C2=COC=C2)CC13C(C)CCC4(O)C(=CC(=O)CC43)C	C19H22O5	M331.153T534.977	Terpenoids(萜类)	331.153	534.977	1.33529e+07	1.42567e+07	1.31936e+07	1.33666e+07
L-Nicotine	0.789682	SNICXCGAKADSCV-JTQLQIEISA-N	CN1CCCC1C2=CN=CC=C2	C10H14N2	M163.123T116.753	Alkaloids(生物碱)	163.123	116.753	3.95595e+07	4.02001e+07	4.13603e+07	3.9667e+07
Isophorone	0.786508384615385	HJOVHMDZYOCNQW-UHFFFAOYSA-N	CC1=CC(=O)CC(C)(C)C1	C9H14O	M139.112T377.490	Organooxygen compounds	139.112	377.49	1.62823e+07	1.61343e+07	1.62679e+07	1.58788e+07
Tulipinolide	0.785091769230769	UPNVKIZABMRHNR-BZLPTDEHSA-N	O=C1OC2C=C(C)CCC=C(C)CC(OC(=O)C)C2C1=C	C17H22O4	M291.158T604.020	Miscellaneous(其他类)	291.158	604.02	1.91984e+07	1.91104e+07	1.90759e+07	2.13287e+07
Isosafrole	0.782014615384615	VHVOLFRBFDOUSH-NSCUHMNNSA-N	O1C2=CC=C(C=CC)C=C2OC1	C10H10O2	M180.102T55.523	Organic compound(有机化合物)	180.102	55.5233	2.33448e+07	2.70679e+07	2.28274e+07	2.53966e+07
Icaritin	0.779548384615384	TUUXBSASAQJECY-UHFFFAOYSA-N	CC(=CCC1=C2C(=C(C=C1O)O)C(=O)C(=C(O2)C3=CC=C(C=C3)OC)O)C	C21H20O6	M369.132T580.661	Flavonoids(黄酮类)	369.132	580.661	1.62785e+07	1.77816e+07	1.84958e+07	1.68701e+07
Notopterol	0.779532692307692	BKIACVAZUKISOR-MKMNVTDBSA-N	CC(=CC(CC(=CCOC1=C2C=CC(=O)OC2=CC3=C1C=CO3)C)O)C	C21H22O5	M355.154T660.507	Coumarins and derivatives(香豆素及其衍生物类)	355.154	660.507	7.91094e+06	8.01164e+06	8.06509e+06	7.32263e+06
Isopropyl 4-Hydroxybenzoate	0.779150846153846	CMHMMKSPYOOVGI-UHFFFAOYSA-N	CC(C)OC(=O)C1=CC=C(C=C1)O	C10H12O3	M181.086T158.115	Phenolic acids(酚酸类)	181.086	158.115	5.27809e+06	6.12455e+06	4.74071e+06	5.93529e+06
(9E)-3,6,10-Trimethyl-7,8,11,11a-tetrahydrocyclodeca[b]furan-2,5(4H,6H)-dione	0.778012230769231	VILHAYBRKKWZBQ-WEVVVXLNSA-N	CC1CC/C=C(C)/CC\2OC(=O)\C(=C2CC1=O)C	C15H20O3	M231.138T635.348	Miscellaneous(其他类)	231.138	635.348	8.18772e+07	8.63928e+07	8.201e+07	8.67573e+07
Ligustilide	0.776019923076923	IQVQXVFMNOFTMU-FLIBITNWSA-N	CCCC=C1C2=C(C=CCC2)C(=O)O1	C12H14O2	M191.106T307.896	Dihydrofurans	191.106	307.896	1.59393e+07	1.77272e+07	1.70824e+07	1.54956e+07
Phlorizin	0.775216384615385	IOUVKUPGCMBWBT-QNDFHXLGSA-N	C1=CC(=CC=C1CCC(=O)C2=C(C=C(C=C2OC3C(C(C(C(O3)CO)O)O)O)O)O)O	C21H24O10	M437.141T305.354	Flavonoids(黄酮类)	437.141	305.354	1.32565e+07	1.30326e+07	1.2753e+07	1.24508e+07
2-(2-oxo-8,9-dihydrofuro[2,3-h]chromen-8-yl)propan-2-yl acetate	0.775156384615385	IQTTZQQJJBEAIM-UHFFFAOYSA-N	O=C1OC2=C(C=C1)C=CC=3OC(CC32)C(OC(=O)C)(C)C	C16H16O5	M289.106T386.629	Phenylpropanoids(苯丙素类)	289.106	386.629	1.34869e+07	1.36465e+07	1.47398e+07	1.41893e+07
Procyanidin B1	0.769015	XFZJEEAOWLFHDH-UKWJTHFESA-N	C1C(C(OC2=C1C(=CC(=C2C3C(C(OC4=CC(=CC(=C34)O)O)C5=CC(=C(C=C5)O)O)O)O)O)C6=CC(=C(C=C6)O)O)O	C30H26O12	M579.149T145.842	Procyanidins(原花青素类)	579.149	145.842	8.01854e+06	5.55876e+06	1.76322e+07	1.28205e+07
Perillartine	0.766574692307692	XCOJIVIDDFTHGB-UHFFFAOYSA-N	CC(=C)C1CCC(=CC1)C=NO	C10H15NO	M166.123T196.671	Miscellaneous(其他类)	166.123	196.671	1.05413e+07	1.20994e+07	1.10745e+07	1.1694e+07
9-hydroxy-1,4a-dimethyl-7-propan-2-yl-2,3,4,9,10,10a-hexahydrophenanthrene-1-carboxylic acid	0.762508153846154	GPFVBJYXFRIOFB-UHFFFAOYSA-N	O=C(O)C1(C)CCCC2(C3=CC=C(C=C3C(O)CC12)C(C)C)C	C20H28O3	M334.237T355.794	Terpenoids(萜类)	334.237	355.794	1.63953e+07	1.64178e+07	1.58547e+07	1.60107e+07
Acetophenone	0.761875461538462	KWOLFJPFCHCOCG-UHFFFAOYSA-N	CC(=O)C1=CC=CC=C1	C8H8O	M121.065T252.024	Phenols(酚类)	121.065	252.024	3.61275e+07	3.36773e+07	3.61221e+07	3.54484e+07
7-(3,4-dihydroxyphenyl)-1-(4-hydroxyphenyl)-5-[(2S,3R,4S,5R)-3,4,5-trihydroxyoxan-2-yl]oxyheptan-3-one	0.759016846153846	KQQLSXWIDDTWRR-WUOZLOAJSA-N	O=C(CCC1=CC=C(O)C=C1)CC(OC2OCC(O)C(O)C2O)CCC3=CC=C(O)C(O)=C3	C24H30O9	M485.179T415.524	Miscellaneous(其他类)	485.179	415.524	321354	187967	379395	308155
Pipecolic acid	0.754081923076923	HXEACLLIILLPRG-UHFFFAOYSA-N	O=C(O)C1NCCCC1	C6H11NO2	M130.086T42.699	Alkaloids(生物碱)	130.086	42.6994	5.70072e+08	6.26669e+08	5.17158e+08	5.56843e+08
(2R,3S,4S,5R,6R)-2-[[(2R,3R,4R,5S)-3,4-dihydroxy-5-(hydroxymethyl)oxolan-2-yl]oxymethyl]-6-[(2E)-3,7-dimethylocta-2,6-dienoxy]oxane-3,4,5-triol	0.752560769230769	AWDKYYYAAQQLEF-XRSPUIAPSA-N	OCC1OC(OCC2OC(OCC=C(C)CCC=C(C)C)C(O)C(O)C2O)C(O)C1O	C21H36O10	M471.219T153.734	Miscellaneous(其他类)	471.219	153.734	6.22009e+06	6.2727e+06	6.11151e+06	5.70082e+06
5,8-Dihydroxy-3,5,8-trimethyl-4a,5,6,7,7a,8,9,9a-octahydroazuleno[6,5-b]furan-2(4H)-one	0.752378076923077	BQDXDGDOYPUUOD-UHFFFAOYSA-N	CC\1=C2/CC3C(CCC3(C)O)C(C)(O)CC2OC1=O	C15H22O4	M267.159T471.441	Terpenoids(萜类)	267.159	471.441	5.7516e+07	6.326e+07	6.00153e+07	5.93499e+07
Bisdemethoxycurcumin	0.748312230769231	PREBVFJICNPEKM-YDWXAUTNSA-N	C1=CC(=CC=C1C=CC(=O)CC(=O)C=CC2=CC=C(C=C2)O)O	C19H16O4	M309.112T476.954	Phenols(酚类)	309.112	476.954	6.77434e+08	6.96408e+08	6.51617e+08	6.80651e+08
8-Prenylnaringenin	0.747212923076923	LPEPZZAVFJPLNZ-SFHVURJKSA-N	CC(=CCC1=C(C=C(C2=C1O[C@@H](CC2=O)C3=CC=C(C=C3)O)O)O)C	C20H20O5	M341.137T609.247	Flavonoids(黄酮类)	341.137	609.247	7.47592e+07	7.67464e+07	8.0749e+07	7.5834e+07
(1aS,10aR)-1a,5,9-Trimethyl-1a,3,6,10a-tetrahydrooxireno[4,5]cyclodeca[1,2-b]furan-10(2H)-one	0.745910153846154	CVIVANCKIBYAOP-WSQYCBKMSA-N	CC/1=C\CC[C@]2(C)O[C@H]2C(=O)C3=C(C1)OC=C3C	C15H18O3	M247.133T163.976	Sesquiterpenoids(倍半萜类)	247.133	163.976	1.49928e+07	1.54452e+07	1.47386e+07	1.53097e+07
(1S,4R)-7-Isopropyl-1,4-dimethyl-1,2,3,3a,4,5,6,8a-octahydro-1,4-azulenediol	0.743605384615385	IWQURBSTAIRNAE-CVSAEHQPSA-N	CC(C)C/1=C/C2C(CC[C@]2(C)O)[C@](C)(O)CC1	C15H26O2	M280.226T587.353	Terpenoids(萜类)	280.226	587.353	4.87667e+07	4.8104e+07	4.8082e+07	4.28262e+07
Ephedrine	0.743109	KWGRBVOPPLSCSI-WPRPVWTQSA-N	c1([C@H]([C@@H](NC)C)O)ccccc1	C10H15NO	M166.123T22.683	Benzenoids	166.123	22.6829	1.81439e+07	1.94779e+07	1.72416e+07	6.93044e+06
Salvianolic acid C	0.742244	GCJWPRRNLSHTRY-VURDRKPISA-N	C1=CC(=C(C=C1CC(C(=O)O)OC(=O)C=CC2=C3C=C(OC3=C(C=C2)O)C4=CC(=C(C=C4)O)O)O)O	C26H20O10	M493.113T409.505	Phenylpropanoids(苯丙素类)	493.113	409.505	1.23935e+07	1.40137e+07	1.18662e+07	1.19415e+07
Corosolic acid	0.739543153846154	HFGSQOYIOKBQOW-ZSDYHTTISA-N	CC1CCC2(CCC3(C(=CCC4C3(CCC5C4(CC(C(C5(C)C)O)O)C)C)C2C1C)C)C(=O)O	C30H48O4	M473.363T546.172	Terpenoids(萜类)	473.363	546.172	1.70746e+07	1.70905e+07	1.6948e+07	1.66272e+07
Dihydropalmatine	0.739410615384615	PTPHDVKWAYIFRX-UHFFFAOYSA-N	COC1=C(C2=C(C=C1)C=C3C4=CC(=C(C=C4CCN3C2)OC)OC)OC	C21H23NO4	M354.169T653.671	Alkaloids(生物碱)	354.169	653.671	7.35301e+06	7.39799e+06	7.37005e+06	7.68212e+06
Baohuoside I	0.738126846153846	NGMYNFJANBHLKA-LVKFHIPRSA-N	CC1C(C(C(C(O1)OC2=C(OC3=C(C(=CC(=C3C2=O)O)O)CC=C(C)C)C4=CC=C(C=C4)OC)O)O)O	C27H30O10	M515.191T601.931	Flavonoids(黄酮类)	515.191	601.931	6.78926e+06	1.16517e+07	8.41907e+06	7.36689e+06
Maltol	0.734283846153846	XPCTZQVDEJYUGT-UHFFFAOYSA-N	O=C1C=COC(=C1O)C	C6H6O3	M127.039T126.325	Flavonoids(黄酮类)	127.039	126.325	4.35812e+08	4.3845e+08	4.22789e+08	4.39713e+08
6-Shogaol	0.733214692307692	OQWKEEOHDMUXEO-BQYQJAHWSA-N	CCCCCC=CC(=O)CCC1=CC(=C(C=C1)O)OC	C17H24O3	M277.179T679.084	Phenols(酚类)	277.179	679.084	2.44568e+06	2.88914e+06	2.59004e+06	2.63163e+06
o-Veratraldehyde	0.732062384615384	JIVGSHFYXPRRSZ-UHFFFAOYSA-N	COC1=CC=CC(=C1OC)C=O	C9H10O3	M167.070T421.142	Phenols(酚类)	167.07	421.142	1.3096e+08	1.36607e+08	1.33473e+08	1.40101e+08
Ethylparaben	0.731891538461538	NUVBSKCKDOMJSU-UHFFFAOYSA-N	CCOC(=O)C1=CC=C(C=C1)O	C9H10O3	M167.070T455.375	Phenols(酚类)	167.07	455.375	4.40557e+07	4.86359e+07	4.80788e+07	4.77733e+07
Pyroglutamic acid (not validated, isomer of 88)	0.731637538461538	ODHCTXKNWHHXJC-UHFFFAOYSA-N	O=C(O)C1NC(=O)CC1	C5H7NO3	M130.050T54.048	Amino acid derivatives(氨基酸衍生物)	130.05	54.0478	5.98579e+08	6.75183e+08	6.62857e+08	6.58974e+08
Pyrrolo[1,2-a]pyrazine-1,4-dione, hexahydro-3-(phenylmethyl)-	0.726367538461538	QZBUWPVZSXDWSB-UHFFFAOYSA-N	O=C1NC(CC2=CC=CC=C2)C(=O)N3CCCC13	C14H16N2O2	M245.128T322.746	Miscellaneous(其他类)	245.128	322.746	3.03609e+07	3.01011e+07	2.81948e+07	2.8983e+07
Methyl vanillate	0.723792615384615	BVWTXUYLKBHMOX-UHFFFAOYSA-N	COC1=C(C=CC(=C1)C(=O)OC)O	C9H10O4	M182.985T1587.480	Phenolic acids(酚酸类)	182.985	1587.48	1.76958e+08	2.10463e+08	2.10706e+08	2.17752e+08
3-Hydroxytyramine	0.717906846153846	VYFYYTLLBUKUHU-UHFFFAOYSA-N	OC1=CC=C(C=C1O)CCN	C8H11NO2	M154.086T313.251	Neurotransmitters(神经递质类)	154.086	313.251	1.14797e+07	9.78532e+06	1.06893e+07	1.08177e+07
Psoralen	0.716305615384615	ZCCUUQDIBDJBTK-UHFFFAOYSA-N	O=C1OC2=CC3=C(C=CO3)C=C2C=C1	C11H6O3	M187.039T372.473	Coumarins and derivatives(香豆素及其衍生物类)	187.039	372.473	3.88772e+07	3.76563e+07	3.84791e+07	4.15481e+07
3,4-Dimethoxybenzaldehyde	0.712812230769231	WJUFSDZVCOTFON-UHFFFAOYSA-N	O=CC1=CC=C(OC)C(OC)=C1	C9H10O3	M167.070T300.499	Benzene and substituted derivatives(苯及取代衍生物)	167.07	300.499	9.24131e+06	8.22859e+06	7.55254e+06	7.59418e+06
PYRIDOXINE	0.712557461538461	LXNHXLLTXMVWPM-UHFFFAOYSA-N	OC=1C(=NC=C(C1CO)CO)C	C8H11NO3	M170.081T103.037	Alkaloids(生物碱)	170.081	103.037	2.82341e+08	2.95884e+08	2.84008e+08	2.93747e+08
Salsolinol	0.711152230769231	IBRKLUSXDYATLG-UHFFFAOYSA-N	CC1C2=CC(=C(C=C2CCN1)O)O	C10H13NO2	M180.102T71.909	Alkaloids(生物碱)	180.102	71.9091	1.5606e+08	1.59003e+08	1.33302e+08	1.52376e+08
Pesticide3_Propoxur_C11H15NO3_Baygon	0.710817	ISRUGXGCCGIOQO-UHFFFAOYSA-N	CC(C)OC1=CC=CC=C1OC(=O)NC	C11H15NO3	M210.112T175.317	Miscellaneous(其他类)	210.112	175.317	5.58812e+07	5.72576e+07	5.60219e+07	5.70402e+07
Coniferyl aldehyde	0.710547769230769	DKZBBWMURDFHNE-UHFFFAOYSA-N	COC1=CC(C=CC=O)=CC=C1O	C10H10O3	M179.070T197.971	Phenylpropanoids(苯丙素类)	179.07	197.971	4.79376e+07	5.05568e+07	4.91102e+07	5.05179e+07
Swertiamarin	0.707248538461538	HEYZWPRKKUGDCR-QBXMEVCASA-N	OC[C@H]1O[C@@H](O[C@@H]2OC=C3C(=O)OCC[C@@]3(O)[C@H]2C=C)[C@H](O)[C@@H](O)[C@@H]1O	C16H22O10	M375.127T37.276	Iridoids(环烯醚萜类)	375.127	37.2761	2.42007e+07	2.54895e+07	2.36591e+07	2.54112e+07
Linoleic acid	0.706302	OYHQOLUKZRVURQ-HZJYTTRNSA-N	CCCCC/C=C\C/C=C\CCCCCCCC(=O)O	C18H32O2	M281.247T707.188	Fatty Acyls(脂肪酰类)	281.247	707.188	3.85872e+06	4.78939e+06	3.4685e+06	3.44406e+06
Genistein	0.704917384615385	TZBJGXHYKVUXJN-UHFFFAOYSA-N	OC1=CC=C(C=C1)C1=COC2=CC(O)=CC(O)=C2C1=O	C15H10O5	M271.059T236.589	Flavonoids(黄酮类)	271.059	236.589	6.21412e+06	6.30581e+06	6.06691e+06	6.61525e+06
Arachidonic acid (not validated)	0.702223384615385	YZXBAPSDXZZRGB-DOFZRALJSA-N	CCCCC/C=C\C/C=C\C/C=C\C/C=C\CCCC(=O)O	C20H32O2	M305.247T725.770	Fatty acids(脂肪酸类)	305.247	725.77	3.10855e+06	3.22144e+06	3.19107e+06	2.84488e+06
5-hydroxy-2,2-dimethyl-10-(2-methylbut-3-en-2-yl)pyrano[3,2-g]chromen-8-one	0.700201461538462	WYMMNGQSPNWCIK-UHFFFAOYSA-N	CC(C)(C=C)C1=C2OC(C)(C)C=CC2=C(O)C3=C1OC(=O)C=C3	C19H20O4	M313.143T727.490	Phenylpropanoids(苯丙素类)	313.143	727.49	1.57505e+07	2.07779e+07	1.20204e+07	1.64213e+07
(+/-)-Jasmonic acid	0.699763230769231	ZNJFBWYDHIGLCU-UHFFFAOYSA-N	CCC=CCC1C(CCC1=O)CC(=O)O	C12H18O3	M211.132T559.979	Fatty acids(脂肪酸类)	211.132	559.979	2.86109e+07	3.60347e+07	2.93608e+07	1.51413e+07
Austricine	0.698068615384615	YMUOZXZDDBRJEP-UHFFFAOYSA-N	CC1C2C(CC(=C3C(C2OC1=O)C(=CC3=O)C)C)O	C15H18O4	M263.127T421.098	Alkaloids(生物碱)	263.127	421.098	3.97076e+07	3.93217e+07	4.02161e+07	2.36977e+07
Phillygenin	0.692572692307692	CPJKKWDCUOOTEW-YJPXFSGGSA-N	COC1=C(C=C(C=C1)C2C3COC(C3CO2)C4=CC(=C(C=C4)O)OC)OC	C21H24O6	M373.164T466.916	Phenylpropanoids(苯丙素类)	373.164	466.916	3.41084e+07	3.68252e+07	3.5433e+07	3.55323e+07
2,6-di-tert-Butylphenol	0.684859307692308	DKCPKDPYUFEZCP-UHFFFAOYSA-N	CC(C)(C)C1=CC=CC(=C1O)C(C)(C)C	C14H22O	M207.174T591.620	Miscellaneous(其他类)	207.174	591.62	4.74743e+07	4.86053e+07	4.80804e+07	4.80443e+07
Melibiose	0.682980384615384	DLRVVLDZNNYCBX-ZZFZYMBESA-N	OCC1OC(OCC2OC(O)C(O)C(O)C2O)C(O)C(O)C1O	C12H22O11	M360.149T57.005	Organic oxygen compounds(有机氧化合物)	360.149	57.0046	3.18276e+07	3.46437e+07	3.3733e+07	3.38973e+07
Trehalose	0.681546615384615	HDTRYLNUVZCQOY-LIZSDCNHSA-N	OCC1OC(OC2OC(CO)C(O)C(O)C2O)C(O)C(O)C1O	C12H22O11	M365.104T62.199	Carbohydrates and derivatives(糖类及其衍生物)	365.104	62.199	2.90732e+07	2.94425e+07	3.5327e+07	3.07367e+07
Isoeugenol acetate	0.680898076923077	IUSBVFZKQJGVEP-SNAWJCMRSA-N	CC=CC1=CC(=C(C=C1)OC(=O)C)OC	C12H14O3	M207.101T314.547	Phenylpropanoids(苯丙素类)	207.101	314.547	4.96655e+06	5.07239e+06	5.88273e+06	5.90217e+06
Tacrolimus	0.678167846153846	QJJXYPPXXYFBGM-LFZNUXCKSA-N	O=C1OC(C(=CC2CCC(O)C(OC)C2)C)C(C)C(O)CC(=O)C(C=C(C)CC(C)CC(OC)C3OC(O)(C(=O)C(=O)N4CCCCC14)C(C)CC3OC)CC=C	C44H69NO12	M804.486T774.322	Terpenoids(萜类)	804.486	774.322	4.63936e+06	4.41572e+06	5.4941e+06	6.94784e+06
Phthalic anhydride	0.676756769230769	LGRFSURHDFAFJT-UHFFFAOYSA-N	O=c(o1)c(c2)c(ccc2)c(=O)1	C8H4O3	M149.023T784.225	Miscellaneous(其他类)	149.023	784.225	6.99985e+07	6.40566e+07	7.48109e+07	8.95138e+07
Dibutylphthalate	0.676566307692308	DOIRQSBPFJWKBE-UHFFFAOYSA-N	CCCCOC(=O)c1ccccc1C(=O)OCCCC	C16H22O4	M279.159T784.225	Organic acids and derivatives(有机酸及其衍生物)	279.159	784.225	2.3579e+07	2.32489e+07	2.55242e+07	3.01479e+07
kaempferol 7-neohesperidoside	0.674417384615385	ZEJXENDZTYVXDP-CSJHBIPPSA-N	O=C1C(O)=C(OC2=CC(OC3OC(CO)C(O)C(O)C3OC4OC(C)C(O)C(O)C4O)=CC(O)=C12)C=5C=CC(O)=CC5	C27H30O15	M595.164T206.746	Flavonoids(黄酮类)	595.164	206.746	5.98522e+06	7.1467e+06	6.83292e+06	6.15059e+06
Medicarpin	0.672165384615385	NSRJSISNDPOJOP-BBRMVZONSA-N	COC1=CC2=C(C=C1)C3COC4=C(C3O2)C=CC(=C4)O	C16H14O4	M271.096T447.264	Flavonoids(黄酮类)	271.096	447.264	9.75637e+06	1.038e+07	6.79642e+06	1.01533e+07
(1R,2R,5R,8R,9S,10R,12S)-12-Hydroxy-11-methyl-6-methylene-16-oxo-15-oxapentacyclo[9.3.2.1~5,8~.0~1,10~.0~2,8~]heptadec-13-ene-9-carboxylic acid	0.668605230769231	SEEGHKWOBVVBTQ-NFMPGMCNSA-N	C[C@]12[C@@H](O)\C=C/[C@@]3(OC1=O)[C@@H]4CC[C@@H]5C[C@]4(CC5=C)[C@H]([C@H]23)C(O)=O	C19H22O5	M313.143T593.768	Terpenoids(萜类)	313.143	593.768	1.32066e+08	1.50235e+08	1.4609e+08	1.31361e+08
Matairesinol	0.666118384615385	MATGKVZWFZHCLI-UHFFFAOYSA-N	COC1=CC(CC2COC(=O)C2CC2=CC=C(O)C(OC)=C2)=CC=C1O	C20H22O6	M359.148T600.812	Phenylpropanoids(苯丙素类)	359.148	600.812	8.10841e+06	8.07666e+06	7.99192e+06	8.25268e+06
Carveol	0.661496	BAVONGHXFVOKBV-UHFFFAOYSA-N	CC1=CCC(CC1O)C(=C)C	C10H16O	M135.117T242.304	Prenol lipids(异戊烯醇脂类)	135.117	242.304	5.84055e+06	5.24245e+06	4.56954e+06	4.57705e+06
Flavokawain C	0.659880153846154	UXUFMIJZNYXWDX-VMPITWQZSA-N	COC1=CC(=C(C(=C1)OC)C(=O)C=CC2=CC=C(C=C2)O)O	C17H16O5	M301.106T275.899	Chalcones(查尔酮类)	301.106	275.899	5.37447e+07	5.92712e+07	5.34e+07	5.45424e+07
Stachydrine	0.656336846153846	CMUNUTVVOOHQPW-LURJTMIESA-N	C[N+]1(CCCC1C(=O)[O-])C	C7H13NO2	M144.102T42.208	Alkaloids(生物碱)	144.102	42.2084	9.55388e+07	9.39252e+07	8.95533e+07	9.33768e+07
7-Methoxycoumarin	0.655775153846154	LIIALPBMIOVAHH-UHFFFAOYSA-N	COc1ccc2ccc(=O)oc2c1	C10H8O3	M177.055T227.595	Phenylpropanoids(苯丙素类)	177.055	227.595	1.8905e+08	1.97524e+08	1.82123e+08	1.09892e+08
Sarracenin	0.652721230769231	QGBCGMGBGAHJIT-UHFFFAOYSA-N	CC1C2C3CC(O1)OC2OC=C3C(=O)OC	C11H14O5	M227.091T227.796	Iridoids(环烯醚萜类)	227.091	227.796	1.10352e+07	1.13538e+07	1.10879e+07	1.08006e+07
Isoreserpiline, citrate	0.650722846153846	PEXDQBIIYNZYBT-UHFFFAOYSA-N	COC(=O)C1=COC(C)C2CN3CCc4c([nH]c5cc(OC)c(OC)cc45)C3CC21.OC(=O)CC(O)(CC(=O)O)C(=O)O	C29H36N2O12	M413.207T784.806	Alkaloids(生物碱)	413.207	784.806	4.66358e+06	4.71223e+06	4.54116e+06	6.15136e+06
(2R)-2-[(E)-3-[3-[(1R)-1-carboxy-2-(3,4-dihydroxyphenyl)ethoxy]carbonyl-2-(3,4-dihydroxyphenyl)-7-hydroxy-2,3-dihydro-1-benzofuran-4-yl]prop-2-enoyl]oxy-3-(3,4-dihydroxyphenyl)propanoic acid	0.650026846153846	SNKFFCBZYFGCQN-FTNWOIIGSA-N	O=C(OC(C(=O)O)CC1=CC=C(O)C(O)=C1)C=CC2=CC=C(O)C=3OC(C4=CC=C(O)C(O)=C4)C(C(=O)OC(C(=O)O)CC5=CC=C(O)C(O)=C5)C23	C36H30O16	M736.183T402.421	Phenylpropanoids(苯丙素类)	736.183	402.421	1.06636e+08	1.20389e+08	1.17752e+08	1.23133e+08
Viridiflorine	0.648854230769231	BWQSLRZZOVFVHJ-UHFFFAOYSA-N	CC(C)C(O)(C(C)O)C(=O)OCC1CCN2CCCC12	C15H27NO4	M286.200T438.175	Alkaloids(生物碱)	286.2	438.175	2.69179e+07	2.00797e+07	2.006e+07	1.94655e+07
beta-D-Glucopyranoside, (3Z)-3-hexen-1-yl	0.646763692307692	OZIPFYKAIOOVEJ-ODWUMMNUSA-N	CC\C=C/CCO[C@@H]1O[C@H](CO)[C@@H](O)[C@H](O)[C@H]1O	C12H22O6	M285.130T350.829	Miscellaneous(其他类)	285.13	350.829	7.23185e+06	7.8812e+06	7.73069e+06	7.96243e+06
Senkyunolide A	0.646286076923077	ZPIKVDODKLJKIN-NSHDSACASA-N	CCCCC1C2=C(C=CCC2)C(=O)O1	C12H16O2	M193.122T496.579	Miscellaneous(其他类)	193.122	496.579	3.17723e+07	3.11408e+07	2.9043e+07	1.99706e+07
Piceatannol	0.637799538461538	CDRPUGZCRXZLFL-OWOJBTEDSA-N	C1=CC(=C(C=C1C=CC2=CC(=CC(=C2)O)O)O)O	C14H12O4	M245.080T622.478	Phenols(酚类)	245.08	622.478	1.21974e+07	1.33169e+07	1.40407e+07	7.92876e+06
Phenethylamine	0.637275923076923	BHHGXPLMPWCGHP-UHFFFAOYSA-N	NCCC=1C=CC=CC1	C8H11N	M122.096T126.325	Benzenoids	122.096	126.325	2.58623e+07	2.6035e+07	2.52511e+07	2.57055e+07
Isosakuranetin	0.637229461538461	HMUJXQRRKBLVOO-AWEZNQCLSA-N	COC1=CC=C(C=C1)C2CC(=O)C3=C(C=C(C=C3O2)O)O	C16H14O5	M287.091T467.959	Flavonoids(黄酮类)	287.091	467.959	2.16958e+07	2.18703e+07	2.06624e+07	2.13033e+07
Marmesin	0.636071307692308	FWYSBEAFFPBAQU-GFCCVEGCSA-N	CC(C)(C1CC2=C(O1)C=C3C(=C2)C=CC(=O)O3)O	C14H14O4	M247.096T544.092	Coumarins and derivatives(香豆素及其衍生物类)	247.096	544.092	3.78547e+07	3.90053e+07	3.70091e+07	3.739e+07
2-[1-hydroxy-1-(4-methoxyphenyl)propan-2-yl]oxy-6-(hydroxymethyl)oxane-3,4,5-triol	0.633448384615385	JYWSARFDLXXOHT-UHFFFAOYSA-N	OCC1OC(OC(C)C(O)C2=CC=C(OC)C=C2)C(O)C(O)C1O	C16H24O8	M383.111T470.917	Organooxygen compounds	383.111	470.917	7.96982e+07	8.14957e+07	8.30063e+07	7.69369e+07
Dihydrocapsaicin	0.632723384615385	XJQPQKLURWNAAH-UHFFFAOYSA-N	CC(C)CCCCCCC(=O)NCC1=CC(=C(C=C1)O)OC	C18H29NO3	M308.221T456.896	Alkaloids(生物碱)	308.221	456.896	2.85362e+07	3.01734e+07	2.90382e+07	2.93759e+07
Glutamylphenylalanine	0.632328	XHHOHZPNYFQJKL-UHFFFAOYSA-N	O=C(O)C(N)CCC(=O)NC(C(=O)O)CC1=CC=CC=C1	C14H18N2O5	M295.128T182.109	Carboxylic acids and derivatives(羧酸及其衍生物)	295.128	182.109	4.13429e+07	3.99977e+07	3.98383e+07	4.1099e+07
Isorhapontigenin	0.631754384615384	ANNNBEZJTNCXHY-NSCUHMNNSA-N	COC1=C(C=CC(=C1)C=CC2=CC(=CC(=C2)O)O)O	C15H14O4	M259.096T156.999	Phenols(酚类)	259.096	156.999	8.29196e+06	7.89736e+06	7.70675e+06	7.69096e+06
Pyrrolo[1,2-a]pyrazine-1,4-dione, hexahydro-3-[(4-hydroxyphenyl)methyl]-	0.631418846153846	LSGOTAXPWMCUCK-UHFFFAOYSA-N	OC1=CC=C(CC2NC(=O)C3CCCN3C2=O)C=C1	C14H16N2O3	M261.123T165.488	Miscellaneous(其他类)	261.123	165.488	6.72741e+06	6.61887e+06	6.58525e+06	6.7706e+06
Syringic acid	0.629042923076923	JMSVCTWVEWCHDZ-UHFFFAOYSA-N	O=C(O)C1=CC(OC)=C(O)C(OC)=C1	C9H10O5	M199.060T215.292	Phenols(酚类)	199.06	215.292	2.30993e+07	2.47343e+07	2.47795e+07	2.46144e+07
(3aS,4S,7aR)-4-Hydroxy-5-[(2S)-5-hydroxy-2-pentanyl]-6-methyl-3-methylene-3a,4,7,7a-tetrahydro-1-benzofuran-2(3H)-one	0.6274	ASZIGQFYGXSPCO-UHFFFAOYSA-N	CC(CCCO)C/1=C(C)/CC2OC(=O)C(=C)C2C1O	C15H22O4	M267.158T584.965	Sesquiterpenoids(倍半萜类)	267.158	584.965	3.01122e+07	2.9376e+07	2.86918e+07	2.92426e+07
Histamine	0.626445307692308	NTYJJOPFIAHURM-UHFFFAOYSA-N	c1c([nH]cn1)CCN	C5H9N3	M112.087T1078.655	Alkaloids(生物碱)	112.087	1078.65	1.46444e+08	1.37041e+08	1.24121e+08	4.07173e+07
Sinapoyl aldehyde	0.625901076923077	CDICDSOGTRCHMG-ONEGZZNKSA-N	COC1=CC(\C=C\C=O)=CC(OC)=C1O	C11H12O4	M209.081T331.954	Phenylpropanoids(苯丙素类)	209.081	331.954	9.74982e+06	1.13292e+07	9.45383e+06	1.05803e+07
Eugenol	0.625148153846154	RRAFCDWBNXTKKO-UHFFFAOYSA-N	C=CCc(c1)cc(OC)c(O)c1	C10H12O2	M165.091T387.842	Phenylpropanoids(苯丙素类)	165.091	387.842	1.87327e+07	1.3255e+07	1.43174e+07	1.79826e+07
Stepharine	0.623712538461538	OGJKMZVUJJYWKO-UHFFFAOYSA-N	COc1cc2c3c(c1OC)C1(C=CC(=O)C=C1)CC3NCC2	C18H19NO3	M298.143T637.999	Alkaloids(生物碱)	298.143	637.999	2.68336e+07	2.74594e+07	2.57992e+07	2.51888e+07
Carnosol	0.615046846153846	XUSYGBPHQBWGAD-PJSUUKDQSA-N	CC(C)C1=C(C(=C2C(=C1)C3CC4C2(CCCC4(C)C)C(=O)O3)O)O	C20H26O4	M331.189T363.357	Diterpenoids(二萜类)	331.189	363.357	1.0384e+07	1.12076e+07	1.13824e+07	1.06651e+07
Berberine	0.613673692307692	YBHILYKTIRIUTE-UHFFFAOYSA-N	COC1=C(C2=C[N+]3=C(C=C2C=C1)C4=CC5=C(C=C4CC3)OCO5)OC	C20H18NO4+	M336.122T421.651	Alkaloids(生物碱)	336.122	421.651	1.10462e+07	1.40135e+07	1.13723e+07	1.45223e+07
4-[1-(1,3-benzodioxol-5-yl)propan-2-yl]-4,5-dimethoxy-2-prop-2-enylcyclohexa-2,5-dien-1-one	0.613512384615385	SMOHLDSEWHACKE-UHFFFAOYSA-N	O=C1C=C(OC)C(OC)(C=C1CC=C)C(C)CC2=CC=C3OCOC3=C2	C21H24O5	M374.195T602.466	Miscellaneous(其他类)	374.195	602.466	1.73737e+08	1.7698e+08	9.88153e+07	1.78586e+08
9-hydroxy-7-(2-hydroxypropan-2-yl)-1,4a-dimethyl-2,3,4,9,10,10a-hexahydrophenanthrene-1-carboxylic acid	0.613172769230769	ALGYTGOYQATWBA-UHFFFAOYSA-N	O=C(O)C1(C)CCCC2(C3=CC=C(C=C3C(O)CC12)C(O)(C)C)C	C20H28O4	M350.232T601.418	Terpenoids(萜类)	350.232	601.418	1.64635e+07	1.69494e+07	1.58656e+07	1.65678e+07
dehydroabietic acid	0.613108692307692	NFWKVWVWBFBAOV-IPNZSQQUSA-N	O=C(O)C1(C)CCCC2(C3=CC=C(C=C3CCC12)C(C)C)C	C20H28O2	M301.216T644.221	Terpenoids(萜类)	301.216	644.221	6.42408e+06	6.55151e+06	6.575e+06	6.04899e+06
Azelaic acid	0.612132307692308	BDJRBEYXGGNYIS-UHFFFAOYSA-N	C(CCCC(=O)O)CCCC(=O)O	C9H16O4	M189.113T1182.545	Fatty Acyls(脂肪酰类)	189.113	1182.55	5.9067e+07	4.14499e+07	5.00343e+07	4.15087e+07
3-oxo-3-[[(2R,3S,4S,5R,6S)-3,4,5-trihydroxy-6-[5-hydroxy-3-(4-hydroxyphenyl)-4-oxochromen-7-yl]oxyoxan-2-yl]methoxy]propanoic acid	0.612035846153846	FRAUJUKWSKMNJY-RSEYPYQYSA-N	O[C@@H]1[C@@H](COC(=O)CC(O)=O)O[C@@H](OC2=CC(O)=C3C(=O)C(=COC3=C2)C4=CC=C(O)C=C4)[C@H](O)[C@H]1O	C24H22O13	M519.110T374.440	Flavonoids(黄酮类)	519.11	374.44	8.16451e+06	6.4424e+06	7.32352e+06	6.15717e+06
loganic acid	0.611494461538462	JNNGEAWILNVFFD-CDJYTOATSA-N	O=C(O)C1=COC(OC2OC(CO)C(O)C(O)C2O)C3C1CC(O)C3C	C16H24O10	M377.145T234.531	Organic acids and derivatives(有机酸及其衍生物)	377.145	234.531	2.45779e+07	2.38953e+07	2.34136e+07	2.2702e+07
Laudanoside	0.611115923076923	KGPAYJZAMGEDIQ-UHFFFAOYSA-N	COc1ccc(CC2c3cc(OC)c(OC)cc3CCN2C)cc1OC	C21H27NO4	M358.201T657.778	Alkaloids(生物碱)	358.201	657.778	5.73533e+07	5.68399e+07	5.56724e+07	5.93815e+07
trifolirhizin	0.610336538461538	VGSYCWGXBYZLLE-QEEQPWONSA-N	OCC1OC(OC2=CC=C3C(OCC4C5=CC=6OCOC6C=C5OC34)=C2)C(O)C(O)C1O	C22H22O10	M469.109T311.438	Isoflavonoids(异黄酮类)	469.109	311.438	2.84877e+07	3.02254e+07	2.93503e+07	2.92251e+07
DEMECOLCINE	0.609924923076923	NNJPGOLRFBJNIW-HNNXBMFYSA-N	CN[C@H]1CCc2cc(OC)c(OC)c(OC)c2-c3ccc(OC)c(=O)cc13	C21H25NO5	M372.179T629.568	Miscellaneous(其他类)	372.179	629.568	3.92137e+08	4.04702e+08	3.98356e+08	4.17774e+08
Glutamyltyrosine	0.609240307692308	VVLXCWVSSLFQDS-UHFFFAOYSA-N	O=C(O)C(N)CCC(=O)NC(C(=O)O)CC1=CC=C(O)C=C1	C14H18N2O6	M311.127T572.747	Carboxylic acids and derivatives(羧酸及其衍生物)	311.127	572.747	4.93918e+07	1.71622e+07	5.87953e+07	1.80073e+07
Piperanine	0.608988384615385	QHWOFMXDKFORMO-XVNBXDOJSA-N	O=C(C=CCCC1=CC=C2OCOC2=C1)N3CCCCC3	C17H21NO3	M310.143T549.731	Alkaloids(生物碱)	310.143	549.731	5.00563e+07	5.15045e+07	4.81252e+07	5.097e+07
Dubinidine	0.608829230769231	NETGEQWGGLFVRL-UHFFFAOYSA-N	COc1c2c(nc3ccccc13)OC(C(C)(O)CO)C2	C15H17NO4	M276.122T171.489	Alkaloids(生物碱)	276.122	171.489	3.28829e+07	3.61379e+07	3.45697e+07	3.57091e+07
Azuleno[5,6-c]furan-1(3H)-one, 4,4a,5,6,7,9-hexahydro-3,4-dihydroxy-6,6,8-trimethyl-	0.606078076923077	SEYJJRRZTHFAPX-UHFFFAOYSA-N	CC\1=C\2CC(C)(C)CC2C(O)\C3=C(/C1)C(=O)OC3O	C15H20O4	M247.132T587.815	Prenol lipids(异戊烯醇脂类)	247.132	587.815	3.53245e+07	3.48977e+07	3.69842e+07	3.54853e+07
Flavokawain B	0.605048230769231	QKQLSQLKXBHUSO-CMDGGOBGSA-N	COC1=CC(=C(C(=C1)OC)C(=O)C=CC2=CC=CC=C2)O	C17H16O4	M285.112T622.478	Flavonoids(黄酮类)	285.112	622.478	6.75085e+06	7.33635e+06	7.34473e+06	5.31256e+06
Propylparaben	0.603431846153846	QELSKZZBTMNZEB-UHFFFAOYSA-N	CCCOC(=O)C1=CC=C(C=C1)O	C10H12O3	M181.086T69.143	Phenolic acids(酚酸类)	181.086	69.1431	2.89016e+07	3.2871e+07	3.04293e+07	3.26471e+07

## Sheet: NEG
NameEN	CompositeScore	InChIKey	SMILES	Formula	name	Class	mzmed	rtmed	QC01	Y1	Y2	Y3
Galangin	1	VCCRNZQBSJXYJD-UHFFFAOYSA-N	c1ccc(cc1)c2c(c(=O)c3c(cc(cc3o2)O)O)O	C15H10O5	M269.045T464.454	Flavonoids(黄酮类)	269.045	464.454	5.27782e+06	5.24441e+06	6.39704e+06	5.62195e+06
LEVODOPA	1	WTDRDQBEARUVNC-LURJTMIESA-N	O=C(O)C(N)CC1=CC=C(O)C(O)=C1	C9H11NO4	M196.063T1552.620	Amino acid derivatives(氨基酸衍生物)	196.063	1552.62	1.38036e+07	1.05124e+07	1.34173e+07	7.43127e+06
p-Hydroxybenzaldehyde	1	RGHHSNMVTDWUBI-UHFFFAOYSA-N	C1=CC(=CC=C1C=O)O	C7H6O2	M121.030T210.567	Phenols(酚类)	121.03	210.567	4.5816e+08	4.71122e+08	4.81573e+08	4.87462e+08
Baicalin	0.999674461538462	IKIIZLYTISPENI-ZFORQUDYSA-N	C1=CC=C(C=C1)C2=CC(=O)C3=C(C(=C(C=C3O2)OC4C(C(C(C(O4)C(=O)O)O)O)O)O)O	C21H18O11	M445.077T394.388	Flavonoids(黄酮类)	445.077	394.388	7.33369e+06	8.43069e+06	8.18905e+06	7.68976e+06
Kaempferol	0.999607384615384	IYRMWMYZSQPJKC-UHFFFAOYSA-N	C1=CC(=CC=C1C2=C(C(=O)C3=C(C=C(C=C3O2)O)O)O)O	C15H10O6	M285.041T416.094	Flavonoids(黄酮类)	285.041	416.094	5.57641e+07	5.57043e+07	5.73578e+07	5.79909e+07
Biochanin A	0.999144615384615	WUADCCWRTIWANL-UHFFFAOYSA-N	COC1=CC=C(C=C1)C1=COC2=CC(O)=CC(O)=C2C1=O	C16H12O5	M283.061T496.310	Flavonoids(黄酮类)	283.061	496.31	1.52564e+07	1.42826e+07	1.56578e+07	1.34511e+07
Anthranilic acid	0.998483923076923	RWZYAGGXGHYGMB-UHFFFAOYSA-N	C1=CC=C(C(=C1)C(=O)O)N	C7H7NO2	M136.041T302.067	Organic acids and derivatives(有机酸及其衍生物)	136.041	302.067	4.47774e+07	4.20705e+07	4.14022e+07	4.27305e+07
6,7-Dihydroxycoumarin	0.997398692307692	ILEDWLMCKZNDJK-UHFFFAOYSA-N	O=C1OC=2C=C(O)C(O)=CC2C=C1	C9H6O4	M177.020T186.802	Phenylpropanoids(苯丙素类)	177.02	186.802	3.60598e+07	3.49406e+07	4.24319e+07	3.43725e+07
Wogonin	0.996897846153846	XLTFNNCXVBYBSX-UHFFFAOYSA-N	COC1=C(O)C=C(O)C2=C1OC(=CC2=O)C1=CC=CC=C1	C16H12O5	M283.061T422.250	Flavonoids(黄酮类)	283.061	422.25	6.47927e+08	6.83647e+08	6.71299e+08	6.60606e+08
2,3-Dihydroxybenzoic acid	0.996331615384615	GLDQAMYCGOIJDV-UHFFFAOYSA-N	O=C(O)C=1C=CC=C(O)C1O	C7H6O4	M153.019T202.639	Phenylpropanoids and polyketides(糖类多酮类)	153.019	202.639	2.6115e+07	1.45385e+07	4.06026e+07	1.40631e+07
CITRATE	0.995700230769231	KRKNYBCHXYNGOX-UHFFFAOYSA-N	C(C(=O)O)C(CC(=O)O)(C(=O)O)O	C6H8O7	M191.020T41.483	Organic acids and derivatives(有机酸及其衍生物)	191.02	41.4825	9.57627e+09	9.58472e+09	9.53789e+09	9.41086e+09
Genistein	0.995518230769231	TZBJGXHYKVUXJN-UHFFFAOYSA-N	OC1=CC=C(C=C1)C1=COC2=CC(O)=CC(O)=C2C1=O	C15H10O5	M269.045T371.656	Flavonoids(黄酮类)	269.045	371.656	8.73026e+06	8.39956e+06	8.57073e+06	7.4629e+06
Pyrogallol	0.995296076923077	WQGWDDDVZFFDIG-UHFFFAOYSA-N	C1=CC(=C(C(=C1)O)O)O	C6H6O3	M125.025T81.872	Phenols(酚类)	125.025	81.8718	2.25741e+08	2.29596e+08	2.22234e+08	2.239e+08
Protocatechualdehyde	0.994721461538462	IBGBGRVKPALMCQ-UHFFFAOYSA-N	C1=CC(=C(C=C1C=O)O)O	C7H6O3	M137.024T151.981	Phenols(酚类)	137.024	151.981	1.45992e+09	1.47521e+09	1.51743e+09	1.50352e+09
Methylgallate	0.99367	FBSFWRHWHYMIOG-UHFFFAOYSA-N	O=C(OC)C1=CC(O)=C(O)C(O)=C1	C8H8O5	M183.030T171.057	Phenols(酚类)	183.03	171.057	5.60821e+07	5.47319e+07	5.46688e+07	5.35561e+07
Ferulic acid	0.991723384615385	KSEBMYQBYZTDHS-HWKANZROSA-N	O=C(O)C=CC1=CC=C(O)C(OC)=C1	C10H10O4	M193.051T298.446	Phenylpropanoids(苯丙素类)	193.051	298.446	9.75044e+07	1.00093e+08	9.90781e+07	9.80688e+07
Coniferylaldehyde	0.991655538461538	DKZBBWMURDFHNE-NSCUHMNNSA-N	O=CC=CC1=CC=C(O)C(OC)=C1	C10H10O3	M177.056T289.502	Phenylpropanoids(苯丙素类)	177.056	289.502	3.29588e+07	3.3575e+07	3.06681e+07	3.31374e+07
Sorbitol	0.988758692307692	FBPFZTCFMRRESA-JGWLITMVSA-N	OCC(O)C(O)C(O)C(O)CO	C6H14O6	M181.072T1091.080	Organic oxygen compounds(有机氧化合物)	181.072	1091.08	3.25833e+07	2.89791e+07	3.30746e+07	3.51141e+07
C12-AS (TENTATIVE)	0.985453307692308	MOTZDAYCYVMXPC-UHFFFAOYSA-N	OS(=O)(=O)OCCCCCCCCCCCC	C12H26O4S	M265.148T697.792	Miscellaneous(其他类)	265.148	697.792	9.16873e+06	9.42906e+06	9.92091e+06	1.02513e+07
3-[(Carboxycarbonyl)amino]-L-alanine	0.984443153846154	NEEQFPMRODQIKX-REOHCLBHSA-N	C(C(C(=O)O)N)NC(=O)C(=O)O	C5H8N2O5	M174.956T3.578	Alkaloids(生物碱)	174.956	3.57831	5.6337e+07	7.02579e+07	5.93441e+07	4.78259e+07
Ellagic acid	0.984115307692307	AFSDNFLWKVMVRB-UHFFFAOYSA-N	C1=C2C3=C(C(=C1O)O)OC(=O)C4=CC(=C(C(=C43)OC2=O)O)O	C14H6O8	M301.000T294.253	Phenols(酚类)	301	294.253	2.08982e+07	2.12793e+07	2.10303e+07	2.1719e+07
Protocatechuic acid	0.984013769230769	YQUVCSBJEUQKSH-UHFFFAOYSA-N	C1=CC(=C(C=C1C(=O)O)O)O	C7H6O4	M153.020T108.041	Phenolic acids(酚酸类)	153.02	108.041	1.88215e+08	1.96532e+08	1.92533e+08	1.91741e+08
Lithospermic acid	0.982999692307692	UJZQBMQZMKFSRV-FGCOXFRFSA-N	C1=CC(=C(C=C1CC(C(=O)O)OC(=O)C=CC2=C3C(C(OC3=C(C=C2)O)C4=CC(=C(C=C4)O)O)C(=O)O)O)O	C27H22O12	M537.103T387.574	Phenylpropanoids(苯丙素类)	537.103	387.574	1.72207e+08	1.7566e+08	1.68775e+08	1.69365e+08
Rosmarinic acid	0.980729076923077	DOUMFZQKYFQNTF-UHFFFAOYSA-N	OC(=O)C(CC1=CC=C(O)C(O)=C1)OC(=O)C=CC1=CC=C(O)C(O)=C1	C18H16O8	M359.077T363.807	Phenylpropanoids(苯丙素类)	359.077	363.807	2.04785e+09	2.05074e+09	1.96495e+09	1.99838e+09
Uridine	0.979309153846154	DRTQHJPVMGBUCF-XVFCMESISA-N	C1=CN(C(=O)NC1=O)C2C(C(C(O2)CO)O)O	C9H12N2O6	M243.062T52.499	Alkaloids(生物碱)	243.062	52.4988	1.36371e+07	1.51996e+07	1.55442e+07	1.55171e+07
Danshensu	0.977578384615384	PAFLSMZLRSPALU-MRVPVSSYSA-N	C1=CC(=C(C=C1CC(C(=O)O)O)O)O	C9H10O5	M197.045T382.825	Phenylpropanoids(苯丙素类)	197.045	382.825	1.97543e+07	1.85336e+07	1.79866e+07	1.79819e+07
Caffeic acid	0.975449846153846	QAIPRVGONGVQAS-UHFFFAOYSA-N	O=C(O)C=CC1=CC=C(O)C(O)=C1	C9H8O4	M179.035T192.433	Phenylpropanoids(苯丙素类)	179.035	192.433	1.19756e+09	1.19886e+09	1.1574e+09	1.18191e+09
FA 18:1+3O	0.974697307692308	MDIUMSLCYIJBQC-UHFFFAOYSA-N	O=C(O)CCCCCCCC(O)C=CC(O)C(O)CCCCC	C18H34O5	M329.233T524.835	Miscellaneous(其他类)	329.233	524.835	2.11508e+09	2.12312e+09	2.03713e+09	2.15377e+09
Naringenin	0.974627692307692	FTVWIRXFELQLPI-UHFFFAOYNA-N	OC1=CC=C(C=C1)C1CC(=O)C2=C(O)C=C(O)C=C2O1	C15H12O5	M271.061T252.568	Flavonoids(黄酮类)	271.061	252.568	3.55081e+07	3.27588e+07	3.37536e+07	3.43952e+07
L-ASPARAGINE	0.973591	DCXYFEDJOCDNAF-UHFFFAOYSA-N	O=C(N)CC(N)C(=O)O	C4H8N2O3	M131.046T37.548	Amino acid derivatives(氨基酸衍生物)	131.046	37.5483	1.98678e+08	2.08364e+08	2.01908e+08	2.00286e+08
L-Tryptophan	0.972933615384615	QIVBCDIJIAJPQS-VIFPVBQESA-N	C1=CC=C2C(=C1)C(=CN2)CC(C(=O)O)N	C11H12N2O2	M203.083T136.100	Organoheterocyclic compounds	203.083	136.1	6.88103e+07	6.95269e+07	6.70977e+07	6.99158e+07
Salicylic acid	0.971852230769231	YGSDEFSMJLZEOE-UHFFFAOYSA-N	C1=CC=C(C(=C1)C(=O)O)O	C7H6O3	M137.024T358.727	Phenols(酚类)	137.024	358.727	2.75185e+08	2.81061e+08	2.73519e+08	2.80811e+08
Gentisic acid	0.969682769230769	WXTMDXOMEHJXQO-UHFFFAOYSA-N	C1=CC(=C(C=C1O)C(=O)O)O	C7H6O4	M153.019T156.806	Xanthones(山酮类)	153.019	156.806	4.44816e+07	4.5318e+07	5.22555e+07	4.6884e+07
Loureirin A	0.964150923076923	RSAIVLRELNGZEY-UHFFFAOYSA-N	COC1=CC(=C(C=C1)CCC(=O)C2=CC=C(C=C2)O)OC	C17H18O4	M285.114T638.403	Chalcones(查尔酮类)	285.114	638.403	1.50028e+06	1.39704e+06	1.99903e+06	1.42999e+06
2-METHYLMALEATE	0.963483	HNEGQIOMVPPMNR-UHFFFAOYSA-N	CC(=CC(=O)O)C(=O)O	C5H6O4	M129.019T67.112	Fatty Acyls(脂肪酰类)	129.019	67.112	1.07438e+08	1.58583e+08	1.03659e+08	1.53799e+08
Carnosol	0.963360384615384	XUSYGBPHQBWGAD-PJSUUKDQSA-N	CC(C)C1=C(C(=C2C(=C1)C3CC4C2(CCCC4(C)C)C(=O)O3)O)O	C20H26O4	M329.176T693.197	Diterpenoids(二萜类)	329.176	693.197	5.20972e+06	4.57979e+06	4.76603e+06	4.98608e+06
3-METHYGLUTARIC ACID	0.962571076923077	XJMMNTGIMDZPMU-UHFFFAOYSA-N	O=C(O)CC(C)CC(=O)O	C6H10O4	M145.051T133.417	Fatty Acyls(脂肪酰类)	145.051	133.417	2.39207e+07	2.47932e+07	3.40134e+07	2.47294e+07
Astragaloside IV	0.961653692307692	QMNWISYXSJWHRY-CSXKERSZSA-N	CC1(C(CCC23C1C(CC4C2(C3)CCC5(C4(CC(C5C6(CCC(O6)C(C)(C)O)C)O)C)C)OC7C(C(C(C(O7)CO)O)O)O)OC8C(C(C(CO8)O)O)O)C	C41H68O14	M829.461T549.532	Terpenoids(萜类)	829.461	549.532	7.42223e+07	8.4393e+07	7.58399e+07	7.74707e+07
Demethoxycurcumin	0.961171307692308	HJTVQHVGMGKONQ-LUZURFALSA-N	COC1=C(C=CC(=C1)C=CC(=O)CC(=O)C=CC2=CC=C(C=C2)O)O	C20H18O5	M337.108T608.851	Phenols(酚类)	337.108	608.851	8.25428e+08	8.728e+08	9.77541e+08	6.03016e+08
(5S,9R)-14-(hydroxymethyl)-5,9-dimethyltetracyclo[11.2.1.0¹,¹⁰.0⁴,⁹]hexadecane-5-carboxylic acid	0.960288846153846	HHAMKMUMKLXDFQ-KFRFNOKNSA-N	O=C(O)C1(C)CCCC2(C)C1CCC34CC(CO)C(CCC32)C4	C20H32O3	M319.228T755.476	Terpenoids(萜类)	319.228	755.476	439254	384463	340592	501080
Soybean saponin fraction B1	0.959578846153846	PTDAHAWQAGSZDD-UHFFFAOYNA-N	CC1OC(OC2C(O)C(O)C(CO)OC2OC2C(O)C(O)C(OC2OC2CCC3(C)C(CCC4(C)C3CC=C3C5CC(C)(C)CC(O)C5(C)CCC43C)C2(C)CO)C(O)=O)C(O)C(O)C1O	C48H78O18	M941.513T582.931	Terpenoids(萜类)	941.513	582.931	4.70024e+07	4.79309e+07	4.79952e+07	4.85375e+07
dehydroabietic acid	0.959319769230769	NFWKVWVWBFBAOV-IPNZSQQUSA-N	O=C(O)C1(C)CCCC2(C3=CC=C(C=C3CCC12)C(C)C)C	C20H28O2	M299.201T731.095	Terpenoids(萜类)	299.201	731.095	1.58709e+08	1.65558e+08	1.51137e+08	1.62532e+08
Astragaloside II	0.950641230769231	AYWNHWGQTMCQIV-PENCHUSISA-N	CC(=O)OC1C(C(COC1OC2CCC34CC35CCC6(C(C(CC6(C5CC(C4C2(C)C)OC7C(C(C(C(O7)CO)O)O)O)C)O)C8(CCC(O8)C(C)(C)O)C)C)O)O	C43H70O15	M871.473T609.882	Terpenoids(萜类)	871.473	609.882	5.785e+07	6.20411e+07	6.1315e+07	5.79277e+07
Vanillin	0.950420692307692	MWOOGOJBHIARFG-UHFFFAOYSA-N	COC1=C(C=CC(=C1)C=O)O	C8H8O3	M151.040T255.769	Phenols(酚类)	151.04	255.769	3.25129e+07	3.35527e+07	3.1459e+07	3.23254e+07
5-OXO-D-PROLINE	0.950297923076923	ODHCTXKNWHHXJC-UHFFFAOYSA-N	C1CC(=O)NC1C(=O)O	C5H7NO3	M128.035T41.979	Amino acid derivatives(氨基酸衍生物)	128.035	41.9789	8.50767e+08	8.51542e+08	8.40966e+08	8.48199e+08
Sissotrin	0.950181307692308	LFEUICHQZGNOHD-RECXWPGBSA-N	COc1ccc(cc1)c2coc3cc(cc(c3c2=O)O)O[C@H]4[C@@H]([C@H]([C@@H]([C@H](O4)CO)O)O)O	C22H22O10	M491.119T308.017	Flavonoids(黄酮类)	491.119	308.017	8.32746e+08	9.14263e+08	9.06656e+08	8.89797e+08
Catechol	0.946276230769231	YCIMNLLNPGFGHC-UHFFFAOYSA-N	OC1=CC=CC=C1O	C6H6O2	M109.030T107.948	Phenols(酚类)	109.03	107.948	1.74132e+07	1.70925e+07	1.64859e+07	2.3356e+07
P-Anisic acid	0.943012	ZEYHEAKUIGZSGI-UHFFFAOYSA-N	O=C(O)C1=CC=C(OC)C=C1	C8H8O3	M151.040T130.664	Phenols(酚类)	151.04	130.664	3.56227e+07	1.8768e+07	1.8766e+07	1.85685e+07
DIGOXIGENIN	0.942236538461538	SHIBSTMRCDJXLN-KCZCNTNESA-N	O=C1OCC(=C1)C2CCC3(O)C4CCC5CC(O)CCC5(C)C4CC(O)C23C	C23H34O5	M389.236T873.756	Terpenoids(萜类)	389.236	873.756	1.74029e+08	1.46554e+08	1.73458e+08	2.14042e+08
6-Gingerol	0.941526461538462	NLDDIKRKFXEWBK-AWEZNQCLSA-N	CCCCCC(CC(=O)CCC1=CC(=C(C=C1)O)OC)O	C17H26O4	M293.176T608.851	Phenols(酚类)	293.176	608.851	4.78792e+07	4.59217e+07	6.26562e+07	7.79604e+07
Fumaric acid	0.941245384615385	VZCYOOQTPOCHFL-OWOJBTEDSA-N	C(=CC(=O)O)C(=O)O	C4H4O4	M115.004T48.990	Organic acids and derivatives(有机酸及其衍生物)	115.004	48.9901	1.10212e+08	1.12076e+08	1.06825e+08	1.10809e+08
maltotriose	0.939950615384615	FYGDTMLNYKFZSV-PXXRMHSHSA-N	OCC1OC(OC2C(O)C(O)C(OC2CO)OC3C(O)C(O)C(O)OC3CO)C(O)C(O)C1O	C18H32O16	M539.133T498.536	Carbohydrates and derivatives(糖类及其衍生物)	539.133	498.536	9.30579e+06	1.00072e+07	9.51258e+06	9.62045e+06
Pimelic acid	0.935923307692308	WLJVNTCWHIRURA-UHFFFAOYSA-N	O=C(O)CCCCCC(=O)O	C7H12O4	M159.066T196.321	Fatty acids(脂肪酸类)	159.066	196.321	2.42835e+07	2.49947e+07	2.47873e+07	2.40924e+07
D-Gluconic acid	0.935210230769231	RGHNJXZEOKUKBD-UHFFFAOYSA-N	OCC(O)C(O)C(O)C(O)C(O)=O	C6H12O7	M195.051T41.765	Organic acids and derivatives(有机酸及其衍生物)	195.051	41.7654	5.96702e+08	1.80169e+09	1.79078e+09	1.74181e+09
Gallic acid	0.935116692307692	LNTHITQWFMADLM-UHFFFAOYSA-N	C1=C(C=C(C(=C1O)O)O)C(=O)O	C7H6O5	M169.014T63.044	Phenols(酚类)	169.014	63.0444	4.7052e+09	4.63987e+09	4.55441e+09	4.6334e+09
2',4'-DIHYDROXYACETOPHENONE	0.934958692307692	SULYEHHGGXARJS-UHFFFAOYSA-N	O=C(c1ccc(O)cc1O)C	C8H8O3	M151.040T189.447	Benzene and substituted derivatives(苯及取代衍生物)	151.04	189.447	1.89865e+07	1.87326e+07	1.84501e+07	1.76863e+07
beta-D-Glucopyranoside, (1aR,2S,5S,5aR)-5b-[(benzoyloxy)methyl]tetrahydro-5-hydroxy-2-methyl-2,5-methano-1H-3,4-dioxacyclobuta[cd]pentalen-1a(2H)-yl	0.933661	YKRGDOXKVOZESV-RMNZJSDUSA-N	C[C@@]12C[C@]3(O)O[C@H](O1)[C@]4(COC(=O)C5=CC=CC=C5)[C@H]3C[C@]24O[C@@H]6O[C@H](CO)[C@@H](O)[C@H](O)[C@H]6O	C23H28O11	M525.161T271.411	Terpenoids(萜类)	525.161	271.411	1.08503e+10	1.0961e+10	1.04737e+10	1.01575e+10
Soyasapogenol E base + O-HexA-Hex-dHex	0.933323923076923	CROUPKILZUPLQA-UHFFFAOYSA-N	O=C(O)C8OC(OC2CCC3(C)(C4CC=C1C5CC(C)(C)CC(=O)C5(C)(CCC1(C)C4(C)(CCC3(C2(C)(CO))))))C(OC7OC(CO)C(O)C(O)C7(OC6OC(C)C(O)C(O)C6(O)))C(O)C8(O)	C48H76O18	M939.500T617.409	Terpenoids(萜类)	939.5	617.409	1.14565e+07	1.10007e+07	1.15761e+07	1.11395e+07
Apigenin-7-O-glucoside	0.933281153846154	KMOUJOKENFFTPU-UHFFFAOYNA-N	OCC1OC(OC2=CC(O)=C3C(=O)C=C(OC3=C2)C2=CC=C(O)C=C2)C(O)C(O)C1O	C21H20O10	M431.098T283.897	Flavonoids(黄酮类)	431.098	283.897	7.01289e+06	6.686e+06	7.20223e+06	6.79344e+06
Isobutyl 4-hydroxybenzoate	0.933269615384615	XPJVKCRENWUEJH-UHFFFAOYSA-N	CC(C)COC(=O)C1=CC=C(C=C1)O	C11H14O3	M193.087T560.089	Phenolic acids(酚酸类)	193.087	560.089	3.13707e+06	3.34768e+06	3.95725e+06	3.77754e+06
Ginsenoside Ro	0.930475	NFZYDZXHKFHPGA-UHFFFAOYNA-N	CC1(C)CCC2(CCC3(C)C(=CCC4C5(C)CCC(OC6OC(C(O)C(O)C6OC6OC(CO)C(O)C(O)C6O)C(O)=O)C(C)(C)C5CCC34C)C2C1)C(=O)OC1OC(CO)C(O)C(O)C1O	C48H76O19	M955.495T711.056	Terpenoids(萜类)	955.495	711.056	3.20216e+07	3.46665e+07	3.95364e+07	1.91626e+07
Curcumin	0.930083923076923	VFLDPWHFBUODDF-FCXRPNKRSA-N	COC1=C(C=CC(=C1)C=CC(=O)CC(=O)C=CC2=CC(=C(C=C2)O)OC)O	C21H20O6	M367.119T618.991	Phenols(酚类)	367.119	618.991	9.20705e+08	9.30571e+08	1.01903e+09	7.01984e+08
Atractylenolide III	0.929932153846154	FBMORZZOJSDNRQ-UHFFFAOYNA-N	CC1=C2CC3C(=C)CCCC3(C)CC2(O)OC1=O	C15H20O3	M247.134T593.865	Sesquiterpenoids(倍半萜类)	247.134	593.865	1.48986e+07	1.02337e+07	1.05312e+07	9.89727e+06
ESTRADIOL	0.929177076923077	VOXZDWNPVJITMN-ZBRFXRBCSA-N	OC1=CC=C2C(=C1)CCC3C2CCC4(C)C(O)CCC34	C18H24O2	M271.170T675.634	Terpenoids(萜类)	271.17	675.634	5.24216e+06	5.08033e+06	3.32079e+06	5.21295e+06
3-hydroxybenzoic acid	0.928377846153846	IJFXRHURBJZNAO-UHFFFAOYSA-N	O=C(O)c1cccc(O)c1	C7H6O3	M137.025T2.053	Benzene and substituted derivatives(苯及取代衍生物)	137.025	2.05287	0	0	7.75805e+06	6.37863e+06
isoimperatorin	0.925675846153846	IGWDEVSBEKYORK-UHFFFAOYSA-N	O=C1OC=2C=C3OC=CC3=C(OCC=C(C)C)C2C=C1	C16H14O4	M269.082T394.683	Coumarins and derivatives(香豆素及其衍生物类)	269.082	394.683	6.93688e+06	7.08656e+06	6.69454e+06	6.45314e+06
Eurycomalactone	0.925170615384615	OGHYZHNTIINXEO-MGBQOKOWSA-N	CC1C2C(C3C4(C(CC(=O)C3(C1C(=O)O2)C)C(=CC(=O)C4O)C)C)O	C19H24O6	M347.150T334.976	Terpenoids(萜类)	347.15	334.976	1.29581e+08	1.35679e+08	1.36252e+08	1.35987e+08
p-Hydroxy-cinnamic acid	0.921619846153846	NGSWKAQJJWESNS-ZZXKWVIFSA-N	C1=CC(=CC=C1C=CC(=O)O)O	C9H8O3	M163.040T260.175	Phenylpropanoids(苯丙素类)	163.04	260.175	5.20856e+08	5.19549e+08	5.13065e+08	5.38447e+08
L-PHENYLALANINE	0.921194769230769	COLNVLDHVKWLRT-QMMMGPOBSA-N	c1(C[C@@H](C(=O)O)N)ccccc1	C9H11NO2	M164.072T87.741	Amino acid derivatives(氨基酸衍生物)	164.072	87.7414	1.1832e+08	1.15573e+08	1.18817e+08	1.20049e+08
Succinic acid	0.920197230769231	KDYFGRWQOYBRFD-UHFFFAOYSA-N	OC(=O)CCC(O)=O	C4H6O4	M117.020T17.114	Organic acids and derivatives(有机酸及其衍生物)	117.02	17.1139	1.31442e+06	457414	680196	1.16265e+06
3-Phenyllactic acid	0.919678615384615	VOXXWSYKYCBWHO-UHFFFAOYSA-N	O=C(O)C(O)CC=1C=CC=CC1	C9H10O3	M165.056T284.858	Carbonyl(羰基类)	165.056	284.858	2.5487e+08	2.56614e+08	2.49511e+08	2.64282e+08
Lamiide	0.918536615384615	VFYACENSDOLJGQ-SNONCDODSA-N	O=C(OC)C1=COC(OC2OC(CO)C(O)C(O)C2O)C3C1(O)CC(O)C3(O)C	C17H26O12	M421.137T141.401	Iridoids(环烯醚萜类)	421.137	141.401	9.99566e+06	1.01761e+07	8.6536e+06	1.12335e+07
N-Acetyl-DL-glutamic acid	0.916122615384615	RFMMMVDNIPUKGG-UHFFFAOYSA-N	CC(=O)NC(CCC(O)=O)C(O)=O	C7H11NO5	M188.057T53.514	Amino acid derivatives(氨基酸衍生物)	188.057	53.5137	2.50936e+07	4.28583e+07	2.75619e+07	4.49877e+07
Kaempferol-3-O-glucoside	0.915793769230769	JPUKWEQWGBDDQB-UHFFFAOYNA-N	OCC1OC(OC2=C(OC3=CC(O)=CC(O)=C3C2=O)C2=CC=C(O)C=C2)C(O)C(O)C1O	C21H20O11	M447.094T319.742	Flavonoids(黄酮类)	447.094	319.742	2.22574e+07	2.38797e+07	2.17775e+07	2.16703e+07
DL-p-Hydroxyphenyllactic acid	0.915240461538462	JVGVDSSUAVXRDY-UHFFFAOYSA-N	OC(=O)C(O)Cc(c1)ccc(O)c1	C9H10O4	M181.051T132.302	Organic acids and derivatives(有机酸及其衍生物)	181.051	132.302	1.74163e+08	1.7449e+08	1.75293e+08	1.76591e+08
Benzoic acid	0.911611461538462	WPYMKLBDIGXBTP-UHFFFAOYSA-N	O=C(O)C=1C=CC=CC1	C7H6O2	M121.029T375.842	Phenols(酚类)	121.029	375.842	1.69694e+07	1.63223e+07	2.03266e+07	2.04638e+07
Salvianolic acid A	0.906337384615384	YMGFTDKNIWPMGF-UCPJVGPRSA-N	C1=CC(=C(C=C1CC(C(=O)O)OC(=O)C=CC2=C(C(=C(C=C2)O)O)C=CC3=CC(=C(C=C3)O)O)O)O	C26H22O10	M493.115T405.587	Phenylpropanoids(苯丙素类)	493.115	405.587	1.28985e+09	1.26435e+09	1.33895e+09	1.34841e+09
Vanillic acid	0.902334538461538	WKOLLVMJNQIZCI-UHFFFAOYSA-N	O=C(O)C1=CC=C(O)C(OC)=C1	C8H8O4	M167.035T179.397	Organic acids and derivatives(有机酸及其衍生物)	167.035	179.397	6.26416e+07	6.32232e+07	6.20254e+07	6.04464e+07
Methyl hexadecanoate	0.900718	FLIACVVOZYBSBS-UHFFFAOYSA-N	CCCCCCCCCCCCCCCC(=O)OC	C17H34O2	M315.255T704.170	Fatty Acyls(脂肪酰类)	315.255	704.17	2.36941e+07	2.59024e+07	1.94048e+07	1.60748e+07
Citraconic acid	0.894010153846154	HNEGQIOMVPPMNR-IHWYPQMZSA-N	OC(=O)C=C(C)C(O)=O	C5H6O4	M129.019T52.504	Fatty Acyls(脂肪酰类)	129.019	52.504	9.16503e+07	9.32046e+07	9.92099e+07	9.32875e+07
LPC 16:0	0.893923230769231	ASWBNKHCZGQVJV-UHFFFAOYSA-N	O=C(OCC(O)COP(=O)([O-])OCC[N+](C)(C)C)CCCCCCCCCCCCCCC	C24H50NO7P	M540.331T762.375	Lipids(脂质类)	540.331	762.375	4.04597e+06	1.92056e+06	1.66629e+06	1.65132e+06
Paeoniflorin	0.893404153846154	YKRGDOXKVOZESV-WRJNSLSBSA-N	C[C@]12C[C@@]3([C@@H]4C[C@]1([C@@]4([C@H](O2)O3)COC(=O)C5=CC=CC=C5)O[C@H]6[C@@H]([C@H]([C@@H]([C@H](O6)CO)O)O)O)O	C23H28O11	M525.161T298.652	Terpenoids(萜类)	525.161	298.652	4.98753e+08	1.16685e+09	6.62061e+08	2.37231e+09
Cichoric acid	0.892391076923077	YDDGKXBLOXEEMN-IABMMNSOSA-N	C1=CC(=C(C=C1C=CC(=O)OC(C(C(=O)O)OC(=O)C=CC2=CC(=C(C=C2)O)O)C(=O)O)O)O	C22H18O12	M473.073T289.849	Phenolic acids(酚酸类)	473.073	289.849	2.24827e+07	2.20986e+07	2.14504e+07	2.27219e+07
Syringic acid	0.892322230769231	JMSVCTWVEWCHDZ-UHFFFAOYSA-N	O=C(O)C1=CC(OC)=C(O)C(OC)=C1	C9H10O5	M197.046T210.608	Phenols(酚类)	197.046	210.608	8.04629e+06	8.61544e+06	7.89488e+06	8.13075e+06
Sucrose	0.891707769230769	CZMRCDWAGMRECN-UGDNZRGBSA-N	C(C1C(C(C(C(O1)OC2(C(C(C(O2)CO)O)O)CO)O)O)O)O	C12H22O11	M341.109T69.162	Carbohydrates and derivatives(糖类及其衍生物)	341.109	69.162	2.13186e+08	2.12531e+08	1.94783e+08	2.42016e+08
4-Hydroxybenzoic acid	0.891396615384615	FJKROLUGYXJWQN-UHFFFAOYSA-N	C1=CC(=CC=C1C(=O)O)O	C7H6O3	M137.024T343.763	Phenols(酚类)	137.024	343.763	3.6251e+07	3.80146e+07	3.56221e+07	3.58115e+07
Hastatoside	0.889498615384615	PRZVXHGUJJPSME-CZMSZWGTSA-N	CC1CC(=O)C2(C1C(OC=C2C(=O)OC)OC3C(C(C(C(O3)CO)O)O)O)O	C17H24O11	M449.130T70.208	Iridoids(环烯醚萜类)	449.13	70.2084	6.40681e+07	6.35554e+07	6.2566e+07	6.38509e+07
Bisdemethoxycurcumin	0.887029	PREBVFJICNPEKM-YDWXAUTNSA-N	C1=CC(=CC=C1C=CC(=O)CC(=O)C=CC2=CC=C(C=C2)O)O	C19H16O4	M307.098T471.750	Phenols(酚类)	307.098	471.75	2.44408e+08	2.35044e+08	2.40647e+08	2.44528e+08
4-Nitrophenol	0.880190538461538	BTJIUGUIPKRLHP-UHFFFAOYSA-N	OC1=CC=C(C=C1)[N+]([O-])=O	C6H5NO3	M138.020T145.910	Phenols(酚类)	138.02	145.91	7.5174e+06	8.22843e+06	7.7262e+06	7.84428e+06
Calcium pantothenate	0.877493076923077	FAPWYRCQGJNNSJ-UBKPKTQASA-L	CC(C)(CO)C(C(=O)NCCC(=O)[O-])O.CC(C)(CO)C(C(=O)NCCC(=O)[O-])O.[Ca+2]	C9H17NO5.1/2 Ca	M218.104T98.925	Alkaloids(生物碱)	218.104	98.9255	2.03636e+08	1.97957e+08	1.95333e+08	1.9885e+08
Jasmonic acid	0.877425923076923	ZNJFBWYDHIGLCU-HWKXXFMVSA-N	O=C(O)CC1CCC(=O)C1CC=CCC	C12H18O3	M209.118T526.381	Fatty acids(脂肪酸类)	209.118	526.381	1.44774e+07	1.5073e+07	1.44666e+07	1.56525e+07
methyl (1S,4aR,7aR)-4a-hydroxy-7-(hydroxymethyl)-1-[(2S,3R,4S,5S,6R)-3,4,5-trihydroxy-6-(hydroxymethyl)oxan-2-yl]oxy-5,7a-dihydro-1H-cyclopenta[c]pyran-4-carboxylate	0.876313846153846	LDBMLOLBWUOZGG-DOFVRBEMSA-N	O=C(OC)C1=COC(OC2OC(CO)C(O)C(O)C2O)C3C(=CCC13O)CO	C17H24O11	M403.125T81.371	Miscellaneous(其他类)	403.125	81.3708	1.48232e+07	1.46651e+07	1.4312e+07	1.51855e+07
(4,7,7-trimethyl-3-bicyclo[2.2.1]heptanyl) (E)-3-(4-hydroxy-3-methoxyphenyl)prop-2-enoate	0.873795615384615	PKAIECBWQZFYRP-SOFGYWHQSA-N	O=C(OC1CC2CCC1(C)C2(C)C)C=CC3=CC=C(O)C(OC)=C3	C20H26O4	M329.176T735.000	Phenylpropanoids(苯丙素类)	329.176	735	3.75744e+06	4.09112e+06	3.64134e+06	3.65064e+06
5,7-dihydroxy-2-(4-hydroxyphenyl)-6,8-bis[3,4,5-trihydroxy-6-(hydroxymethyl)oxan-2-yl]chromen-4-one	0.862200153846154	FIAAVMJLAGNUKW-UHFFFAOYSA-N	OCC1OC(C(O)C(O)C1O)C2=C(O)C(C3OC(CO)C(O)C(O)C3O)=C4OC(=CC(=O)C4=C2O)C5=CC=C(O)C=C5	C27H30O15	M593.153T231.119	Flavonoids(黄酮类)	593.153	231.119	5.42237e+06	5.60108e+06	4.94114e+06	4.95599e+06
Abscisic acid	0.857092615384615	JLIDBLDQVAYHNE-UHFFFAOYSA-N	CC1=CC(=O)CC(C1(C=CC(=CC(=O)O)C)O)(C)C	C15H20O4	M263.129T510.914	Sesquiterpenoids(倍半萜类)	263.129	510.914	5.25723e+07	1.80139e+07	5.22337e+07	5.21793e+07
Orsellinic acid	0.857035846153846	AMKYESDOVDKZKV-UHFFFAOYSA-N	CC1=CC(=CC(=C1C(=O)O)O)O	C8H8O4	M167.035T94.346	Phenols(酚类)	167.035	94.3457	3.98395e+08	3.93009e+08	3.84812e+08	3.93344e+08
5,7-dihydroxy-2-(4-hydroxy-3-methoxyphenyl)-6-(3-methylbut-2-enyl)-2,3-dihydrochromen-4-one	0.855243923076923	GWVGVAPNTKLROZ-UHFFFAOYSA-N	O=C1C2=C(O)C(=C(O)C=C2OC(C3=CC=C(O)C(OC)=C3)C1)CC=C(C)C	C21H22O6	M369.134T614.644	Flavonoids(黄酮类)	369.134	614.644	1.72459e+08	1.73966e+08	1.72832e+08	1.8069e+08
(2R,3R,4R,5R,6S)-2-[[(2R,3S,4S,5R,6S)-6-(4-ethenylphenoxy)-3,4,5-trihydroxyoxan-2-yl]methoxy]-6-methyloxane-3,4,5-triol	0.853675153846154	KVPBAPOAIIQDGQ-XXGVTNRTSA-N	OC1C(O)C(OCC2OC(OC3=CC=C(C=C)C=C3)C(O)C(O)C2O)OC(C)C1O	C20H28O10	M427.161T354.873	Miscellaneous(其他类)	427.161	354.873	3.4713e+07	3.52281e+07	3.71124e+07	3.54475e+07
Pinoresinol 4-O-glucoside	0.852994461538461	QLJNETOQFQXTLI-WMYFGKAISA-N	COC1=C(C=CC(=C1)C2C3COC(C3CO2)C4=CC(=C(C=C4)OC5C(C(C(C(O5)CO)O)O)O)OC)O	C26H32O11	M519.187T345.866	Lignans(木脂素类)	519.187	345.866	1.04048e+07	1.02439e+07	1.03975e+07	1.03591e+07
Glutamylphenylalanine	0.852013384615384	XHHOHZPNYFQJKL-UHFFFAOYSA-N	O=C(O)C(N)CCC(=O)NC(C(=O)O)CC1=CC=CC=C1	C14H18N2O5	M293.125T178.296	Carboxylic acids and derivatives(羧酸及其衍生物)	293.125	178.296	3.23794e+07	3.19238e+07	3.16751e+07	3.31265e+07
Oleic acid	0.851366846153846	ZQPPMHVWECSIRJ-KTKRTIGZSA-N	O=C(O)CCCCCCCC=CCCCCCCCC	C18H34O2	M281.249T935.653	Fatty acids(脂肪酸类)	281.249	935.653	1.46809e+06	1.90482e+06	1.45526e+06	1.07487e+06
Chlorogenic acid	0.850763384615384	CWVRJTMFETXNAD-JUHZACGLSA-N	O=C(O)C1(O)CC(O)C(O)C(OC(=O)C=CC2=CC=C(O)C(O)=C2)C1	C16H18O9	M353.088T167.567	Phenylpropanoids(苯丙素类)	353.088	167.567	2.16673e+08	2.17047e+08	2.16971e+08	2.20633e+08
FA 18:1+1O	0.850273769230769	WBHHMMIMDMUBKC-UHFFFAOYSA-N	O=C(O)CCCCCCCC=CCC(O)CCCCCC	C18H34O3	M297.244T759.153	Miscellaneous(其他类)	297.244	759.153	3.46262e+06	3.14829e+06	2.55231e+06	3.15092e+06
coniferin	0.848251076923077	SFLMUHDGSQZDOW-FAOXUISGSA-N	OCC=CC1=CC=C(OC2OC(CO)C(O)C(O)C2O)C(OC)=C1	C16H22O8	M341.124T237.647	Phenylpropanoids(苯丙素类)	341.124	237.647	2.30705e+07	2.51928e+07	2.59633e+07	2.49092e+07
(2Z)-2-[4-[2-[2-(3,4-dihydroxyphenyl)ethoxy]-2-oxoethyl]-5-methoxycarbonyl-2-[(2S,3R,4S,5S,6R)-3,4,5-trihydroxy-6-(hydroxymethyl)oxan-2-yl]oxy-4H-pyran-3-ylidene]acetic acid	0.845345	XJDJODWHDUVAGF-SHKSAQAUSA-N	O=C(O)C=C1C(OC=C(C(=O)OC)C1CC(=O)OCCC2=CC=C(O)C(O)=C2)OC3OC(CO)C(O)C(O)C3O	C25H30O15	M569.151T247.739	Phenols(酚类)	569.151	247.739	5.32806e+07	5.98033e+07	5.23695e+07	5.49444e+07
ADENOSINE 3',5'-CYCLIC MONOPHOSPHATE	0.844874923076923	IVOMOUWHDPKRLL-UHFFFAOYSA-N	C1C2C(C(C(O2)N3C=NC4=C3N=CN=C4N)O)OP(=O)(O1)O	C10H12N5O6P	M328.045T52.504	Alkaloids(生物碱)	328.045	52.504	1.04291e+07	1.02398e+07	8.44518e+06	9.16413e+06
L(+)-Arginine	0.844482	ODKSFYDXXFIFQN-BYPYZUCNSA-N	C(CC(C(=O)O)N)CN=C(N)N	C6H14N4O2	M173.104T37.052	Amino acid derivatives(氨基酸衍生物)	173.104	37.0523	5.72498e+07	6.13044e+07	5.65682e+07	5.75375e+07
Galactose	0.841455	WQZGKKKJIJFFOK-FPRJBGLDSA-N	OCC1OC(O)C(O)C(O)C1O	C6H12O6	M179.056T76.522	Carbohydrates and derivatives(糖类及其衍生物)	179.056	76.5219	2.04834e+08	3.94123e+07	2.10849e+08	2.06429e+08
4-Methoxysalicylic acid	0.833723692307692	MRIXVKKOHPQOFK-UHFFFAOYSA-N	COC1=CC(=C(C=C1)C(=O)O)O	C8H8O4	M167.035T81.883	Phenols(酚类)	167.035	81.883	2.63067e+07	2.46861e+07	2.51947e+07	2.52823e+07
Flavanone + 3O, O-Hex	0.830764615384615	DLIKSSGEMUFQOK-UHFFFAOYSA-N	O=C3C4=C(O)C=C(OC1OC(CO)C(O)C(O)C1(O))C=C4(OC(C2=CC=C(O)C=C2)C3)	C21H22O10	M433.115T304.699	Flavonoids(黄酮类)	433.115	304.699	3.12093e+07	3.23954e+07	2.93171e+07	3.23547e+07
methyl chlorogenate	0.830373461538461	MZNIJRAPCCELQX-AWOKGZDASA-N	O=C(OC1CC(O)(C(=O)OC)CC(O)C1O)C=CC2=CC=C(O)C(O)=C2	C17H20O9	M367.104T256.574	Phenylpropanoids(苯丙素类)	367.104	256.574	7.67481e+06	6.65734e+06	2.72175e+06	1.93138e+06
Bengenin	0.829592461538461	YWJXCIXBAKGUKZ-HJJNZUOJSA-N	COC1=C(C=C2C(=C1O)C3C(C(C(C(O3)CO)O)O)OC2=O)O	C14H16O9	M327.072T192.697	Phenylpropanoids(苯丙素类)	327.072	192.697	4.31056e+08	5.7994e+07	3.75888e+07	4.30316e+08
Pentose-Hexose + C10H17	0.829049846153846	IEGFOTASSBZIBZ-UHFFFAOYSA-N	OC2COC(OCC1OC(OCC=C(C)CCC=C(C)C)C(O)C(O)C1(O))C(O)C2(O)	C21H36O10	M493.229T151.981	Miscellaneous(其他类)	493.229	151.981	5.7717e+07	6.04659e+07	5.92032e+07	5.98131e+07
sweroside	0.828144153846154	VSJGJMKGNMDJCI-ZASXJUAOSA-N	O=C1OCCC2C1=COC(OC3OC(CO)C(O)C(O)C3O)C2C=C	C16H22O9	M357.120T160.454	Terpenoids(萜类)	357.12	160.454	2.25705e+07	2.312e+07	2.27565e+07	2.306e+07
Dihydroartemisinin	0.827622461538461	BJDCWCLMFKKGEE-KXTPALSWSA-N	CC1CCC2C(C(OC3C24C1CCC(O3)(OO4)C)O)C	C15H24O5	M283.155T508.012	Terpenoids(萜类)	283.155	508.012	4.73034e+07	4.6649e+07	4.7091e+07	4.65211e+07
3-HYDROXYBENZALDEHYDE	0.825776615384615	IAVREABSGIHHMO-UHFFFAOYSA-N	O=Cc1cc(O)ccc1	C7H6O2	M121.029T271.411	Phenols(酚类)	121.029	271.411	1.21571e+08	1.1994e+08	1.08652e+08	1.13228e+08
(E)-5-(2,3-dimethyl-4,5,6,7-tetrahydro-1H-tricyclo[2.2.1.02,6]heptan-3-yl)-2-methylpent-2-enoic acid	0.824318692307692	NZSCHTYUGUVLHG-WEVVVXLNSA-N	O=C(O)C(=CCCC1(C)C2CC3C(C2)C31C)C	C15H22O2	M233.155T731.003	Terpenoids(萜类)	233.155	731.003	3.94812e+06	4.01124e+06	4.45195e+06	4.67638e+06
Hydroxyvalerenic Acid	0.821408846153846	XJNQXTISSHEQKD-UNXUOHHUSA-N	O=C(O)C(=CC1C2=C(C)CC(O)C2C(C)CC1)C	C15H22O3	M249.149T528.990	Sesquiterpenoids(倍半萜类)	249.149	528.99	6.14846e+07	6.04488e+07	6.12262e+07	6.24291e+07
Piscidic Acid	0.816602076923077	TUODPMGCCJSJRH-UHFFFAOYSA-N	O=C(O)C(O)C(O)(C(=O)O)CC1=CC=C(O)C=C1	C11H12O7	M255.051T97.151	Phenylpropanoids and polyketides(糖类多酮类)	255.051	97.1511	1.47221e+08	1.55051e+08	1.51627e+08	1.53573e+08
Nicotinic acid	0.816470615384615	PVNIIMVLHYAWGP-UHFFFAOYSA-N	C1=CC(=CN=C1)C(=O)O	C6H5NO2	M122.025T1498.990	Alkaloids(生物碱)	122.025	1498.99	1.94633e+06	3.07537e+06	3.25313e+06	3.04299e+06
Umbelliferone	0.812580153846154	ORHBXUUXSCNDEV-UHFFFAOYSA-N	O=C(C=2)Oc(c1)c(C2)ccc(O)1	C9H6O3	M161.024T363.749	Phenylpropanoids(苯丙素类)	161.024	363.749	5.6675e+07	5.74648e+07	5.82035e+07	5.54967e+07
[(2R,3S,4S,5R,6S)-3,4-dihydroxy-5,6-bis[(3,4,5-trihydroxybenzoyl)oxy]oxan-2-yl]methyl 3,4,5-trihydroxybenzoate	0.812136076923077	LLENXGNWVNSBQG-VFTFQOQOSA-N	O[C@@H]1[C@@H](COC(=O)C2=CC(O)=C(O)C(O)=C2)O[C@@H](OC(=O)C3=CC(O)=C(O)C(O)=C3)[C@H](OC(=O)C4=CC(O)=C(O)C(O)=C4)[C@H]1O	C27H24O18	M635.091T226.919	Phenylpropanoids and polyketides(糖类多酮类)	635.091	226.919	7.27916e+06	7.16128e+06	7.65878e+06	7.21824e+06
Glutaric acid	0.811660384615384	JFCQEDHGNNZCLN-UHFFFAOYSA-N	OC(=O)CCCC(O)=O	C5H8O4	M131.035T97.682	Organic acids and derivatives(有机酸及其衍生物)	131.035	97.6822	5.84813e+07	7.16706e+07	5.86788e+07	6.56313e+07
5,9-dihydroxy-5,7,7-trimethyl-4,5a,6,8,8a,9-hexahydro-1H-azuleno[5,6-c]furan-3-one	0.809387	UUZWMJQAEYBHAO-UHFFFAOYSA-N	O=C1OCC2=C1CC(O)(C)C3CC(C)(C)CC3C2O	C15H22O4	M265.145T617.400	Terpenoids(萜类)	265.145	617.4	3.11232e+07	3.04134e+07	3.30014e+07	2.93117e+07
Kaempferol-3-O-glucoside-7-O-rhamnoside	0.809021846153846	JYXSWDCPHRTYGU-UHFFFAOYNA-N	CC1OC(OC2=CC(O)=C3C(=O)C(OC4OC(CO)C(O)C(O)C4O)=C(OC3=C2)C2=CC=C(O)C=C2)C(O)C(O)C1O	C27H30O15	M593.150T295.820	Flavonoids(黄酮类)	593.15	295.82	1.4314e+07	1.30577e+07	1.39484e+07	1.32942e+07
dihydroferulic acid	0.808333923076923	BOLQJTPHPSDZHR-UHFFFAOYSA-N	O=C(O)CCC1=CC=C(O)C(OC)=C1	C10H12O4	M195.066T285.944	Phenylpropanoids and polyketides(糖类多酮类)	195.066	285.944	7.798e+06	8.66534e+06	8.99386e+06	9.03557e+06
Santonin	0.808234769230769	XJHDMGJURBVLLE-BOCCBSBMSA-N	O=C1C=CC2(C(=C1C)C3OC(=O)C(C)C3CC2)C	C15H18O3	M245.118T528.990	Terpenoids(萜类)	245.118	528.99	7.61489e+06	7.22389e+06	8.5732e+06	7.83196e+06
beta-D-Fructofuranosyl 6-O-(4-hydroxybenzoyl)-alpha-D-glucopyranoside	0.807394384615385	CDTIMEVVBBGLIF-OVUASUNJSA-N	OC[C@H]1O[C@@](CO)(O[C@H]2O[C@H](COC(=O)C3=CC=C(O)C=C3)[C@@H](O)[C@H](O)[C@H]2O)[C@@H](O)[C@@H]1O	C19H26O13	M461.131T120.355	Phenylpropanoids and polyketides(糖类多酮类)	461.131	120.355	7.12294e+06	7.15419e+06	7.66171e+06	4.98434e+06
D-(+)-Malic acid	0.806171	BJEPYKJPYRNKOW-UWTATZPHSA-N	C(C(C(=O)O)O)C(=O)O	C4H6O5	M133.014T43.461	Hydroxy acids and derivatives（羟基酸及其衍生物类）	133.014	43.4612	8.40656e+08	3.55053e+09	3.44725e+09	3.5203e+09
3,4,5-trimethoxycinnamic acid	0.803337461538462	YTFVRYKNXDADBI-SNAWJCMRSA-N	O=C(O)C=CC1=CC(OC)=C(OC)C(OC)=C1	C12H14O5	M237.077T160.431	Phenylpropanoids(苯丙素类)	237.077	160.431	1.49091e+07	9.68883e+06	1.47089e+07	1.45645e+07
3,4-Dihydroxyphenylethanol	0.797310769230769	JUUBCHWRXWPFFH-UHFFFAOYSA-N	C1=CC(=C(C=C1CCO)O)O	C8H10O3	M153.056T123.123	Phenols(酚类)	153.056	123.123	4.27295e+06	2.7617e+06	2.74266e+06	2.63939e+06
Isomucronulatol 7-O-glucoside	0.796399692307692	SXHOGLPTLQBGDO-ZVSSUSCDSA-N	COC1=C(C(=C(C=C1)C2CC3=C(C=C(C=C3)OC4C(C(C(C(O4)CO)O)O)O)OC2)O)OC	C23H28O10	M463.162T430.077	Flavonoids(黄酮类)	463.162	430.077	1.04757e+08	1.0962e+08	1.0573e+08	1.06532e+08
3-Rha-Ara-GlcUA-Soyasapogenol B	0.795995307692308	IBZLICPLPYSFNZ-NKWBMYJBSA-N	O=C(O)C1OC(OC2CCC3(C)C(CCC4(C)C3CC=C5C6CC(C)(C)CC(O)C6(C)CCC54C)C2(C)CO)C(OC7OCC(O)C(O)C7OC8OC(C)C(O)C(O)C8O)C(O)C1O	C47H76O17	M911.469T635.462	Terpenoids(萜类)	911.469	635.462	4.96675e+06	4.73265e+06	4.6546e+06	4.77835e+06
Psicose	0.795801923076923	BJHIKXHVCXFQLS-PUFIMZNGSA-N	O=C(CO)C(O)C(O)C(O)CO	C6H12O6	M179.056T38.042	Benzene and substituted derivatives(苯及取代衍生物)	179.056	38.042	3.14657e+08	3.30315e+08	3.24755e+08	3.21579e+08
PHENYLACETIC ACID	0.795202384615385	WLJVXDMOQOGPHL-UHFFFAOYSA-N	C1=CC=C(C=C1)CC(=O)O	C8H8O2	M135.045T192.433	Aromaticity(芳香族化合物)	135.045	192.433	1.1525e+08	1.11824e+08	1.1515e+08	1.1576e+08
Benzyl alcohol + Hex-Pen	0.795071769230769	NJMQSVWMCODQIP-UHFFFAOYSA-N	OCC3(O)(COC(OCC2OC(OCC1=CC=CC=C1)C(O)C(O)C2(O))C3(O))	C18H26O10	M447.150T221.099	Miscellaneous(其他类)	447.15	221.099	2.72153e+07	2.62038e+07	2.69906e+07	4.2323e+07
Stachyose	0.789687230769231	UQZIYBXSHAGNOE-XNSRJBNMSA-N	C(C1C(C(C(C(O1)OCC2C(C(C(C(O2)OCC3C(C(C(C(O3)OC4(C(C(C(O4)CO)O)O)CO)O)O)O)O)O)O)O)O)O)O	C24H42O21	M665.216T68.673	Organic oxygen compounds(有机氧化合物)	665.216	68.6728	1.77529e+07	1.77414e+07	1.8241e+07	1.92773e+07
Asperulosidic acid	0.788369076923077	DGDWCRWJRNMRKX-DILZHRMZSA-N	CC(=O)OCC1=CC(C2C1C(OC=C2C(=O)O)OC3C(C(C(C(O3)CO)O)O)O)O	C18H24O12	M431.119T92.264	Iridoids(环烯醚萜类)	431.119	92.2638	6.58679e+07	6.81485e+07	6.70387e+07	6.58672e+07
Forsythoside E	0.786734384615384	QIMGUQIHCNDUKU-OJJLXHDHSA-N	CC1C(C(C(C(O1)OCC2C(C(C(C(O2)OCCC3=CC(=C(C=C3)O)O)O)O)O)O)O)O	C20H30O12	M461.167T125.237	Phenylpropanoids(苯丙素类)	461.167	125.237	6.63685e+06	5.49356e+06	6.09917e+06	6.84044e+06
Erythronolactone	0.784639615384615	SGMJBNSHAZVGMC-PWNYCUMCSA-N	O=C1OCC(O)C1O	C4H6O4	M117.019T1141.055	Ester(酯类)	117.019	1141.06	1.82187e+06	1.09411e+06	2.41526e+06	1.03227e+06
7-hydroxy-2-(4-hydroxyphenyl)-5-[(2S,3R,4S,5S,6R)-3,4,5-trihydroxy-6-(hydroxymethyl)oxan-2-yl]oxy-2,3-dihydrochromen-4-one	0.780279923076923	MFQIWHVVFBCURA-LKBAIHPRSA-N	O=C1C=2C(OC3OC(CO)C(O)C(O)C3O)=CC(O)=CC2OC(C4=CC=C(O)C=C4)C1	C21H22O10	M433.115T417.700	Flavonoids(黄酮类)	433.115	417.7	7.27409e+06	6.67291e+06	6.82577e+06	6.64417e+06
9(S)-HOTrE	0.773741461538461	RIGGEAZDTKMXSI-MEBVTJQTSA-N	CCC=CCC=CC=CC(O)CCCCCCCC(O)=O	C18H30O3	M293.213T768.972	Fatty acids(脂肪酸类)	293.213	768.972	2.63284e+06	2.55368e+06	2.35449e+06	1.23942e+07
Nardosinone	0.772047461538461	KXGHHSIMRWPVQM-JWFUOXDNSA-N	CC1CCC=C2C1(C3C(CC2=O)OOC3(C)C)C	C15H22O3	M249.149T627.973	Terpenoids(萜类)	249.149	627.973	2.33471e+08	2.36797e+08	2.32347e+08	2.54476e+08
Suberic acid	0.769824153846154	TYFQFVWCELRYAO-UHFFFAOYSA-N	OC(=O)CCCCCCC(O)=O	C8H14O4	M173.082T292.156	Fatty acids(脂肪酸类)	173.082	292.156	5.20402e+07	5.3674e+07	5.01412e+07	5.28793e+07
ESTRIOL	0.768799923076923	PROQIPRRNZUXQM-ZXXIGWHRSA-N	OC1=CC=C2C(=C1)CCC3C2CCC4(C)C(O)C(O)CC34	C18H24O3	M287.165T661.864	Terpenoids(萜类)	287.165	661.864	8.94854e+06	8.82772e+06	3.48412e+06	8.55458e+06
Azelaic acid	0.761279153846154	BDJRBEYXGGNYIS-UHFFFAOYSA-N	O=C(O)CCCCCCCC(=O)O	C9H16O4	M187.098T363.807	Fatty Acyls(脂肪酰类)	187.098	363.807	5.76939e+08	5.73673e+08	5.65243e+08	5.73988e+08
rutamarin	0.761223384615385	AWMHMGFGCLBSAY-UHFFFAOYSA-N	O=C1OC=2C=C3OC(CC3=CC2C=C1C(C=C)(C)C)C(OC(=O)C)(C)C	C21H24O5	M355.159T987.856	Phenylpropanoids(苯丙素类)	355.159	987.856	3.45874e+06	3.58117e+06	4.13289e+06	3.17722e+06
9-Hydroxy-10,12,15-octadecatrienoic acid	0.759387076923077	RIGGEAZDTKMXSI-UHFFFAOYSA-N	O=C(O)CCCCCCCC(O)C=CC=CCC=CCC	C18H30O3	M293.213T699.378	Miscellaneous(其他类)	293.213	699.378	7.41878e+07	7.72509e+07	7.19337e+07	7.58292e+07
12,13-EODE	0.757060153846154	CCPPLLJZDQAOHD-DHZHZOJOSA-N	CCCCCC(O1)C(CC=CCCCCCCCC(O)=O)1	C18H32O3	M295.228T722.615	Fatty acids(脂肪酸类)	295.228	722.615	5.58233e+06	4.24704e+06	5.39692e+06	4.19533e+06
Icaritin	0.755837384615385	TUUXBSASAQJECY-UHFFFAOYSA-N	CC(=CCC1=C2C(=C(C=C1O)O)C(=O)C(=C(O2)C3=CC=C(C=C3)OC)O)C	C21H20O6	M367.119T733.955	Flavonoids(黄酮类)	367.119	733.955	3.31199e+06	6.04896e+06	5.07234e+06	3.24147e+06
13-HOTrE	0.748596538461538	KLLGGGQNRTVBSU-FQSPHKRJSA-N	CCC=CCC(O)C=CC=CCCCCCCCC(O)=O	C18H30O3	M293.212T752.874	Organic acids and derivatives(有机酸及其衍生物)	293.212	752.874	5.62555e+06	5.63608e+06	5.16132e+06	5.28291e+06
Sebacic acid	0.747855538461538	CXMXRPHRNRROMY-UHFFFAOYSA-N	OC(=O)CCCCCCCCC(O)=O	C10H18O4	M201.113T417.375	Fatty Acyls(脂肪酰类)	201.113	417.375	2.5601e+07	2.53456e+07	2.48059e+07	5.83959e+07
Dihydrokaempferol	0.741634	PADQINQHPQKXNL-UHFFFAOYNA-N	OC1C(OC2=CC(O)=CC(O)=C2C1=O)C1=CC=C(O)C=C1	C15H12O6	M287.056T425.301	Flavonoids(黄酮类)	287.056	425.301	7.48186e+06	7.47963e+06	6.74653e+06	6.91857e+06
1-Naphthol	0.740338384615384	KJCVRFUGPWSIIH-UHFFFAOYSA-N	C1=CC=C2C(=C1)C=CC=C2O	C10H8O	M143.050T598.271	Benzenoids	143.05	598.271	6.44773e+07	6.63378e+07	7.96513e+07	4.91583e+07
(-)-12-hydroxyjasmonic acid	0.738176307692308	RZGFUGXQKMEMOO-BSANDHCLSA-N	O=C(O)CC1CCC(=O)C1CC=CCCO	C12H18O4	M225.113T265.026	Jasmonic acid(茉莉酸类)	225.113	265.026	3.241e+07	3.07664e+07	3.2088e+07	3.21126e+07
D(-)-Gulono-gamma-lactone	0.736140923076923	SXZYCXMUPBBULW-UHFFFAOYSA-N	OCC(O)C(O1)C(O)C(O)C(=O)1	C6H10O6	M177.040T54.272	Organic oxygen compounds(有机氧化合物)	177.04	54.2715	4.81086e+07	4.47403e+07	4.88822e+07	3.63123e+07
Azuleno(5,6-c)furan-1(3H)-one, 4,4a,5,6,7,7a,8,9-octahydro-3,4,8-trihydroxy-6,6,8-trimethyl-	0.728529	MWDNWQAVYQDZQI-UHFFFAOYSA-N	O=C1OC(O)C2=C1CC(O)(C)C3CC(C)(C)CC3C2O	C15H22O5	M281.139T558.565	Terpenoids(萜类)	281.139	558.565	1.33034e+07	1.28374e+07	1.28356e+07	1.31526e+07
Tectoridin	0.725496846153846	CNOURESJATUGPN-UDEBZQQRSA-N	COC1=C(C=C2C(=C1O)C(=O)C(=CO2)C3=CC=C(C=C3)O)OC4C(C(C(C(O4)CO)O)O)O	C22H22O11	M461.110T254.374	Flavonoids(黄酮类)	461.11	254.374	1.33048e+07	1.25449e+07	1.28214e+07	1.29086e+07
ARTEMISIN	0.724695538461538	LUHMMHZLDLBAKX-DBIGVJDZSA-N	O=C1C=CC2(C(=C1C)C3OC(=O)C(C)C3C(O)C2)C	C15H18O4	M261.113T488.884	Terpenoids(萜类)	261.113	488.884	6.76277e+06	4.49286e+06	7.07827e+06	4.36064e+06
Cucurbitacin B	0.724546384615385	IXQKXEUSCPEQRD-DKRGWESNSA-N	CC(=O)OC(C)(C)C=CC(=O)C(C)(C1C(CC2(C1(CC(=O)C3(C2CC=C4C3CC(C(=O)C4(C)C)O)C)C)C)O)O	C32H46O8	M603.317T594.539	Terpenoids(萜类)	603.317	594.539	9.76537e+06	1.05089e+07	9.42119e+06	1.02949e+07
PYRIDOXINE	0.721813769230769	LXNHXLLTXMVWPM-UHFFFAOYSA-N	OC=1C(=NC=C(C1CO)CO)C	C8H11NO3	M168.067T102.106	Alkaloids(生物碱)	168.067	102.106	1.51165e+07	2.05219e+07	1.57687e+07	1.47615e+07
FA 9:1+1O	0.718159307692308	WLGDDELKYAWBBL-UHFFFAOYSA-N	O=CCCCCCCCC(=O)O	C9H16O3	M171.103T473.312	Fatty Acyls(脂肪酰类)	171.103	473.312	9.09418e+06	9.2996e+06	8.48137e+06	9.46782e+06
Methylnissolin-3-O-glucoside	0.717542461538461	PCIXSTFFMHVOMF-UHFFFAOYSA-N	COC1=C(C2=C(C=C1)C3COC4=C(C3O2)C=CC(=C4)OC5C(C(C(C(O5)CO)O)O)O)OC	C23H26O10	M497.121T388.361	Flavonoids(黄酮类)	497.121	388.361	9.12807e+07	9.1913e+07	9.50187e+07	9.28294e+07
4-Methylcatechol	0.716876461538461	ZBCATMYQYDCTIZ-UHFFFAOYSA-N	OC1=CC=C(C=C1O)C	C7H8O2	M123.045T129.483	Phenols(酚类)	123.045	129.483	1.60209e+07	1.69957e+07	1.5754e+07	1.59151e+07
6''-O-Acetylglycitin	0.716134538461538	DUBPGEJGGVZKDD-PFKOEMKTSA-N	CC(=O)OCC1C(C(C(C(O1)OC2=C(C=C3C(=C2)OC=C(C3=O)C4=CC=C(C=C4)O)OC)O)O)O	C24H24O11	M487.126T358.356	Flavonoids(黄酮类)	487.126	358.356	1.08172e+07	1.06243e+07	1.10883e+07	1.23742e+07
Methyl Salicylate	0.712759	OSWPMRLSEDHDFF-UHFFFAOYSA-N	COC(=O)c(c1)c(O)ccc1	C8H8O3	M151.040T95.586	Phenols(酚类)	151.04	95.586	9.42635e+07	9.28266e+07	1.53512e+08	8.78321e+07
Silychristin	0.709875692307692	BMLIIPOXVWESJG-LMBCONBSSA-N	COC1=C(C=CC(=C1)C2C(C3=C(O2)C(=CC(=C3)C4C(C(=O)C5=C(C=C(C=C5O4)O)O)O)O)CO)O	C25H22O10	M481.113T244.165	Flavonoids(黄酮类)	481.113	244.165	1.94796e+07	1.96113e+07	2.02353e+07	1.90376e+07
5,7-dihydroxy-6-methoxy-2-[4-[(2S,3R,4S,5S,6R)-3,4,5-trihydroxy-6-(hydroxymethyl)oxan-2-yl]oxyphenyl]chromen-4-one	0.708339	MORLNMAFXVHNAI-IWLDQSELSA-N	O=C1C=C(OC2=CC(O)=C(OC)C(O)=C12)C=3C=CC(OC4OC(CO)C(O)C(O)C4O)=CC3	C22H22O11	M461.109T362.748	Flavonoids(黄酮类)	461.109	362.748	1.93905e+07	2.16596e+07	1.7492e+07	2.07493e+07
(4S,5Z,6S)-4-(2-methoxy-2-oxoethyl)-5-[2-[(E)-3-phenylprop-2-enoyl]oxyethylidene]-6-[(2S,3R,4S,5S,6R)-3,4,5-trihydroxy-6-(hydroxymethyl)oxan-2-yl]oxy-4H-pyran-3-carboxylic acid	0.704061076923077	HCZKYJDFEPMADG-UHFFFAOYSA-N	OC1=CC=C(C=C1O)CC(C)C(C)CC2=CC=C(O)C(O)=C2	C18H22O4	M301.145T688.297	Phenylpropanoids(苯丙素类)	301.145	688.297	3.66239e+06	3.44086e+06	3.53888e+06	3.51346e+06
Benzoic acid + 1O, O-Hex	0.703288076923077	XSSDYIMYZONMBL-UHFFFAOYSA-N	O=C(O)C2=CC=C(OC1OC(CO)C(O)C(O)C1(O))C=C2	C13H16O8	M299.077T71.787	Terpenoids(萜类)	299.077	71.787	1.63331e+07	1.58594e+07	1.55246e+07	1.59407e+07
4-[(E)-3-[1-carboxy-2-(3,4-dihydroxyphenyl)ethoxy]-3-oxoprop-1-enyl]-2-(3,4-dihydroxyphenyl)-7-hydroxy-2,3-dihydro-1-benzofuran-3-carboxylic acid	0.702473230769231	UJZQBMQZMKFSRV-XBXARRHUSA-N	O=C(OC(C(=O)O)CC1=CC=C(O)C(O)=C1)C=CC2=CC=C(O)C=3OC(C4=CC=C(O)C(O)=C4)C(C(=O)O)C23	C27H22O12	M537.103T401.096	Phenylpropanoids(苯丙素类)	537.103	401.096	4.13962e+07	4.52714e+07	5.33792e+07	5.21716e+07
Cryptochlorogenic acid	0.700312692307692	GYFFKZTYYAFCTR-AVXJPILUSA-N	C1C(C(C(CC1(C(=O)O)O)O)OC(=O)C=CC2=CC(=C(C=C2)O)O)O	C16H18O9	M353.088T181.047	Phenylpropanoids(苯丙素类)	353.088	181.047	1.46672e+08	1.44337e+08	1.40928e+08	1.40339e+08
Octyl gallate	0.696967692307692	NRPKURNSADTHLJ-UHFFFAOYSA-N	CCCCCCCCOC(=O)C1=CC(=C(C(=C1)O)O)O	C15H22O5	M281.139T510.397	Aliphatics(脂肪族类)	281.139	510.397	1.57376e+08	1.53478e+08	1.53068e+08	1.56958e+08
Salvianolic acid C	0.695579923076923	GCJWPRRNLSHTRY-VURDRKPISA-N	C1=CC(=C(C=C1CC(C(=O)O)OC(=O)C=CC2=C3C=C(OC3=C(C=C2)O)C4=CC(=C(C=C4)O)O)O)O	C26H20O10	M491.098T460.098	Phenylpropanoids(苯丙素类)	491.098	460.098	6.78442e+07	6.94255e+07	7.00378e+07	6.94034e+07
Pinocembrin	0.694977846153846	URFCJEUYXNAHFI-UHFFFAOYSA-N	O=C2C3=C(O)C=C(O)C=C3(OC(C1=CC=CC=C1)C2)	C15H12O4	M255.066T513.268	Flavonoids(黄酮类)	255.066	513.268	5.55849e+06	4.9909e+06	5.37423e+06	5.74755e+06
Coumaroyl quinic acid	0.693922538461538	BMRSEYFENKXDIS-UHFFFAOYSA-N	O=C(OC1CC(O)(C(=O)O)CC(O)C1(O))C=CC2=CC=C(O)C=C2	C16H18O8	M337.093T220.857	Phenylpropanoids(苯丙素类)	337.093	220.857	7.994e+06	5.57817e+06	5.35031e+06	5.56794e+06
Benzoylpaeoniflorin	0.692289230769231	LATYEZNGPQKAIK-ZNHABTHLSA-N	CC12CC3(C4CC1(C4(C(O2)O3)COC(=O)C5=CC=CC=C5)OC6C(C(C(C(O6)COC(=O)C7=CC=CC=C7)O)O)O)O	C30H32O12	M583.184T472.869	Terpenoids(萜类)	583.184	472.869	1.68763e+07	1.541e+07	1.70836e+07	1.77568e+07
Orcinol	0.689536307692308	OIPPWFOQEKKFEE-UHFFFAOYSA-N	CC1=CC(=CC(=C1)O)O	C7H8O2	M123.045T95.387	Phenols(酚类)	123.045	95.3867	4.8708e+07	4.78747e+07	5.09927e+07	4.78359e+07
(+/-)-Jasmonic acid	0.684210076923077	ZNJFBWYDHIGLCU-UHFFFAOYSA-N	CCC=CCC1C(CCC1=O)CC(=O)O	C12H18O3	M209.118T604.839	Fatty acids(脂肪酸类)	209.118	604.839	4.01334e+06	3.77011e+06	3.52044e+06	4.42774e+06
(9E)-11a-hydroxy-3,6,10-trimethyl-6,7,8,11-tetrahydro-4H-cyclodeca[b]furan-2,5-dione	0.683393538461538	SCOXWKWLFRIELY-WEVVVXLNSA-N	O=C1OC2(O)C(=C1C)CC(=O)C(C)CCC=C(C)C2	C15H20O4	M263.129T530.022	Miscellaneous(其他类)	263.129	530.022	9.57737e+07	9.56593e+07	9.43733e+07	9.55911e+07
1-[4-hydroxy-3-(3-methylbut-2-enyl)phenyl]ethanone	0.681599230769231	QJAPFSSVKIZTMR-UHFFFAOYSA-N	O=C(C1=CC=C(O)C(=C1)CC=C(C)C)C	C13H16O2	M203.108T536.376	Phenylpropanoids and polyketides(糖类多酮类)	203.108	536.376	7.59945e+06	7.53136e+06	7.71556e+06	7.58863e+06
5-[6-(3-hydroxy-4-methoxyphenyl)-1,3,3a,4,6,6a-hexahydrofuro[3,4-c]furan-3-yl]-2-methoxyphenol	0.680947538461538	VRHZMFGDDGFRLP-UHFFFAOYSA-N	OC1=CC(=CC=C1OC)C2OCC3C(OCC23)C4=CC=C(OC)C(O)=C4	C20H22O6	M357.135T408.298	Phenylpropanoids(苯丙素类)	357.135	408.298	1.41437e+07	1.49917e+07	1.43627e+07	1.43485e+07
Pristimerin	0.678710538461538	JFACETXYABVHFD-WXPPGMDDSA-N	O=C1C=C2C(=CC=C3C2(C)CCC4(C)C5CC(C(=O)OC)(C)CCC5(C)CCC34C)C(=C1O)C	C30H40O4	M463.282T912.369	Terpenoids(萜类)	463.282	912.369	9.05988e+06	1.18801e+07	1.44824e+07	8.87588e+06
Quillaic acid	0.677770384615385	MQUFAARYGOUYEV-UAWZMHPWSA-N	CC1(CCC2(C(C1)C3=CCC4C5(CCC(C(C5CCC4(C3(CC2O)C)C)(C)C=O)O)C)C(=O)O)C	C30H46O5	M485.326T620.576	Terpenoids(萜类)	485.326	620.576	3.88712e+06	4.00074e+06	3.80031e+06	4.1804e+06
Isochlorogenic acid B	0.677699692307692	UFCLZKMFXSILNL-BBLPPJRLSA-N	C1C(C(C(CC1(C(=O)O)O)OC(=O)C=CC2=CC(=C(C=C2)O)O)OC(=O)C=CC3=CC(=C(C=C3)O)O)O	C25H24O12	M515.118T233.647	Phenylpropanoids(苯丙素类)	515.118	233.647	2.28418e+07	2.24495e+07	2.19544e+07	2.18964e+07
Kaempferide	0.675280923076923	SQFSKOYWJBQGKQ-UHFFFAOYSA-N	O=C1C(O)=C(OC2=CC(O)=CC(O)=C12)C3=CC=C(OC)C=C3	C16H12O6	M299.057T491.020	Flavonoids(黄酮类)	299.057	491.02	2.16253e+07	2.06007e+07	2.01116e+07	2.00883e+07
Piperonylic Acid	0.674643076923077	VDVJGIYXDVPQLP-UHFFFAOYSA-N	O=C(O)C1=CC=C2OCOC2=C1	C8H6O4	M165.019T139.261	Organic acids and derivatives(有机酸及其衍生物)	165.019	139.261	2.46956e+07	2.82395e+07	2.44309e+07	2.52446e+07
Shikimic acid	0.671081076923077	JXOHGGNKMLTUBP-HSUXUTPPSA-N	C1C(C(C(C=C1C(=O)O)O)O)O	C7H10O5	M173.045T66.624	Phenolic acids(酚酸类)	173.045	66.6235	1.60354e+07	1.5745e+07	1.31745e+07	1.78713e+07
Tetrasaccharides (Hex-Hex-Hex-Hex)	0.670432538461538	UQZIYBXSHAGNOE-UHFFFAOYSA-N	OCC4OC(OCC3OC(OCC2OC(OC1(OC(CO)C(O)C1(O))(CO))C(O)C(O)C2(O))C(O)C(O)C3(O))C(O)C(O)C4(O)	C24H42O21	M711.223T150.431	Miscellaneous(其他类)	711.223	150.431	1.28882e+07	1.0775e+07	1.22385e+07	1.00336e+07
Aconitic Acid	0.670036153846154	GTZCVFVGUGFEME-IWQZZHSRSA-N	O=C(O)C=C(C(=O)O)CC(=O)O	C6H6O6	M173.009T52.504	Organic acids and derivatives(有机酸及其衍生物)	173.009	52.504	1.6204e+08	1.62733e+08	1.61103e+08	1.5895e+08
13-HODE	0.669437	HNICUWMFWZBIFP-KDFHGORWSA-N	CCCCCC(O)C=CC=CCCCCCCCC(O)=O	C18H32O3	M295.228T739.530	Lipids(脂质类)	295.228	739.53	3.68084e+07	3.19885e+07	3.04659e+07	3.22919e+07
methyl (1S)-7-hydroxy-7-methyl-1-[(2S,3R,4S,5S,6R)-3,4,5-trihydroxy-6-(hydroxymethyl)oxan-2-yl]oxy-4a,5,6,7a-tetrahydro-1H-cyclopenta[c]pyran-4-carboxylate	0.668101923076923	XBGJTRDIWPEIMG-YVAUHRMASA-N	O=C(OC)C1=COC(OC2OC(CO)C(O)C(O)C2O)C3C1CCC3(O)C	C17H26O10	M389.145T136.100	Terpenoids(萜类)	389.145	136.1	7.08032e+07	7.16128e+07	7.502e+07	7.25857e+07
17-Hydroxyisolathyrol	0.667303307692308	XKXYJTIBKZGIPR-YDYNUCMUSA-N	CC1CC2(C(C1O)C(C(=CCC3C(C3(C)C)C=C(C2=O)C)CO)O)O	C20H30O5	M349.206T829.620	Terpenoids(萜类)	349.206	829.62	9.81592e+06	9.53749e+06	1.07631e+07	1.23888e+07
Shanzhiside methyl ester	0.665938923076923	KKSYAZCUYVRKML-IRDZEPHTSA-N	O=C(OC)C1=COC(OC2OC(CO)C(O)C(O)C2O)C3C1C(O)CC3(O)C	C17H26O11	M405.141T70.181	Terpenoids(萜类)	405.141	70.181	3.34246e+08	3.31414e+08	3.31683e+08	3.32248e+08
Coumaroyl Hexoside	0.665021384615385	DSNCQKUYZOSARM-UHFFFAOYSA-N	O=C(OC1OC(CO)C(O)C(O)C1(O))C=CC2=CC=C(O)C=C2	C15H18O8	M325.093T182.629	Phenylpropanoids(苯丙素类)	325.093	182.629	7.67822e+06	7.07327e+06	7.51418e+06	7.33352e+06
Procyanidin B2	0.658508769230769	XFZJEEAOWLFHDH-NFJBMHMQSA-N	C1C(C(OC2=C1C(=CC(=C2C3C(C(OC4=CC(=CC(=C34)O)O)C5=CC(=C(C=C5)O)O)O)O)O)C6=CC(=C(C=C6)O)O)O	C30H26O12	M577.137T140.351	Procyanidins(原花青素类)	577.137	140.351	1.12267e+07	6.97639e+06	1.36997e+07	1.54344e+07
Formononetin	0.655320615384615	HKQYGTCOTHHOMP-UHFFFAOYSA-N	COC1=CC=C(C=C1)C2=COC3=C(C2=O)C=CC(=C3)O	C16H12O4	M267.066T433.630	Flavonoids(黄酮类)	267.066	433.63	9.32195e+08	9.69246e+08	9.75462e+08	9.58429e+08
Gibberellic acid	0.655032461538461	IXORZMNAPKEEDV-OBDJNFEBSA-N	CC12C(C=CC3(C1C(C45C3CCC(C4)(C(=C)C5)O)C(=O)O)OC2=O)O	C19H22O6	M345.134T325.055	Terpenoids(萜类)	345.134	325.055	4.67138e+07	4.84395e+07	4.64542e+07	4.68505e+07
7-O-Ethylmorroniside	0.654235769230769	IRKFOLIBBQDADK-RSJMDXHHSA-N	CCOC1CC2C(C(O1)C)C(OC=C2C(=O)OC)OC3C(C(C(C(O3)CO)O)O)O	C19H30O11	M433.136T82.888	Iridoids(环烯醚萜类)	433.136	82.8877	2.20805e+07	2.21151e+07	2.14173e+07	2.10256e+07
Hydroxygenkwanin	0.651233384615385	RRRSSAVLTCVNIQ-UHFFFAOYSA-N	COC1=CC(=C2C(=C1)OC(=CC2=O)C3=CC(=C(C=C3)O)O)O	C16H12O6	M299.056T479.695	Flavonoids(黄酮类)	299.056	479.695	1.88219e+07	1.82377e+07	1.88492e+07	1.85896e+07
kaempferol 7-neohesperidoside	0.651138923076923	ZEJXENDZTYVXDP-CSJHBIPPSA-N	O=C1C(O)=C(OC2=CC(OC3OC(CO)C(O)C(O)C3OC4OC(C)C(O)C(O)C4O)=CC(O)=C12)C=5C=CC(O)=CC5	C27H30O15	M593.149T273.988	Flavonoids(黄酮类)	593.149	273.988	5.26258e+07	4.91148e+07	5.31751e+07	5.22084e+07
[(1aS,1bS,2S,5aR,6S,6aS)-1a-(hydroxymethyl)-2-[(2S,3R,4S,5S,6R)-3,4,5-trihydroxy-6-(hydroxymethyl)oxan-2-yl]oxy-2,5a,6,6a-tetrahydro-1bH-oxireno[5,6]cyclopenta[1,3-c]pyran-6-yl] benzoate	0.649760307692308	GOHHRVCULPSXEU-RWORTQBESA-N	O=C(OC1C2OC2(CO)C3C(OC=CC13)OC4OC(CO)C(O)C(O)C4O)C=5C=CC=CC5	C22H26O11	M465.141T342.741	Miscellaneous(其他类)	465.141	342.741	1.15105e+07	1.17417e+07	1.07069e+07	1.21542e+07
[2-(hydroxymethyl)-5,5,8a-trimethyl-1,4,4a,6,7,8-hexahydronaphthalen-1-yl]methanol	0.649121615384615	KUTDAKOPPDXZDV-UHFFFAOYSA-N	OCC1=CCC2C(C)(C)CCCC2(C)C1CO	C15H26O2	M237.186T563.850	Terpenoids(萜类)	237.186	563.85	3.14829e+06	2.88494e+06	2.16672e+06	2.54076e+06
Methyl rosmarinate	0.648808307692308	XHALVRQBZGZHFE-BBOMDTFKSA-N	COC(=O)C(CC1=CC(=C(C=C1)O)O)OC(=O)C=CC2=CC(=C(C=C2)O)O	C19H18O8	M373.093T413.516	Phenylpropanoids(苯丙素类)	373.093	413.516	6.0789e+07	6.14283e+07	6.09187e+07	6.22809e+07
10-Deacetylbaccatin III	0.648640769230769	YWLXLRUDGLRYDR-ZHPRIASZSA-N	CC1=C2C(C(=O)C3(C(CC4C(C3C(C(C2(C)C)(CC1O)O)OC(=O)C5=CC=CC=C5)(CO4)OC(=O)C)O)C)O	C29H36O10	M543.225T513.796	Terpenoids(萜类)	543.225	513.796	1.11827e+07	1.07787e+07	1.10515e+07	1.15974e+07
5-[2-(furan-3-yl)ethyl]-8a-(hydroxymethyl)-5,6-dimethyl-3,4,4a,6,7,8-hexahydronaphthalene-1-carboxylic acid	0.646313538461538	PHKSUFCCGLWIMC-UHFFFAOYSA-N	O=C(O)C1=CCCC2C1(CO)CCC(C)C2(C)CCC3=COC=C3	C20H28O4	M331.192T685.788	Terpenoids(萜类)	331.192	685.788	1.75665e+07	1.68543e+07	1.70458e+07	1.66922e+07
(2S,3S,4S,5R,6R)-6-[[(3S,6aR,6bS,8aR,9R,14bS)-14b-formyl-9-hydroxy-4,4,6a,6b,8a,11,11-heptamethyl-1,2,3,4a,5,6,7,8,9,10,12,12a,14,14a-tetradecahydropicen-3-yl]oxy]-5-[(2S,3R,4S,5R)-4,5-dihydroxy-3-[(2S,3R,4R,5R,6S)-3,4,5-trihydroxy-6-methyloxan-2-yl]oxyoxan-2-yl]oxy-3,4-dihydroxyoxane-2-carboxylic acid	0.640439615384615	GGYFTLUVQMVCMN-LMQYYACCSA-N	O=CC12CCC(OC3OC(C(=O)O)C(O)C(O)C3OC4OCC(O)C(O)C4OC5OC(C)C(O)C(O)C5O)C(C)(C)C2CCC6(C)C1CC=C7C8CC(C)(C)CC(O)C8(C)CCC76C	C47H74O17	M909.487T648.188	Terpenoids(萜类)	909.487	648.188	3.72105e+06	3.79822e+06	3.30138e+06	3.2955e+06
Isocitrate	0.634945461538462	ODBLHEXUDAPZAU-UHFFFAOYSA-N	OC(=O)CC(C(O)=O)C(O)C(O)=O	C6H8O7	M173.009T41.501	Carboxylic acids and derivatives(羧酸及其衍生物)	173.009	41.5005	1.7474e+08	1.74595e+08	1.6737e+08	1.71083e+08
Sinapoylhexoside	0.633689615384615	XRKBRPFTFKKHEF-UHFFFAOYSA-N	O=C(OC1OC(CO)C(O)C(O)C1(O))C=CC=2C=C(OC)C(O)=C(OC)C=2	C17H22O10	M385.114T235.326	Phenylpropanoids(苯丙素类)	385.114	235.326	1.16771e+07	1.12996e+07	1.1074e+07	1.21301e+07
Isoleucine	0.633266461538461	AGPKZVBTJJNPAG-WHFBIAKZSA-N	O=C(O)C(N)C(C)CC	C6H13NO2	M130.087T249.772	Amino acid derivatives(氨基酸衍生物)	130.087	249.772	7.0801e+06	7.27662e+06	7.94603e+06	7.63351e+06
Indolylmethyl glucosinolate + 1MeO	0.630871	PKKMITFKYRCCOL-UHFFFAOYSA-N	O=S(=O)(O)ON=C(CC2=CN(OC)C1=CC=CC=C12)SC3OC(CO)C(O)C(O)C3(O)	C17H22N2O10S2	M477.068T294.757	Alkaloids(生物碱)	477.068	294.757	3.0706e+07	3.18019e+07	3.08459e+07	3.12e+07
[(1S,3R,5R,6S,8S)-3-{[(2S,3R,4S,5S,6R)-6-[(benzoyloxy)methyl]-3,4,5-trihydroxyoxan-2-yl]oxy}-6-hydroxy-8-methyl-9,10-dioxatetracyclo[4.3.1.0²,⁵.0³,⁸]decan-2-yl]methyl benzoate	0.630660307692308	LATYEZNGPQKAIK-BRVOSZROSA-N	O=C(OCC1OC(OC23CC4C5(O)OC(OC2(C)C5)C43COC(=O)C=6C=CC=CC6)C(O)C(O)C1O)C=7C=CC=CC7	C30H32O12	M629.190T524.297	Terpenoids(萜类)	629.19	524.297	3.6456e+07	3.70295e+07	3.68236e+07	3.49206e+07
Cianidanol	0.628889615384615	PFTAWBLQPZVEMU-DZGCQCFKSA-N	C1C(C(OC2=CC(=CC(=C21)O)O)C3=CC(=C(C=C3)O)O)O	C15H14O6	M289.072T218.751	Phenols(酚类)	289.072	218.751	3.9957e+07	3.68704e+07	3.81928e+07	4.12434e+07
(-)-Epicatechin	0.628550538461538	PFTAWBLQPZVEMU-UKRRQHHQSA-N	Oc(c3)c(O)cc(c3)C([H])(O1)C([H])(O)Cc(c(O)2)c(cc(O)c2)1	C15H14O6	M289.072T165.089	Flavonoids(黄酮类)	289.072	165.089	2.38325e+08	2.30135e+08	2.43624e+08	2.52909e+08
Sinapic acid	0.628484692307692	PCMORTLOPMLEFB-ONEGZZNKSA-N	COC1=CC(=CC(=C1O)OC)/C=C/C(=O)O	C11H12O5	M223.061T313.038	Phenylpropanoids(苯丙素类)	223.061	313.038	1.16847e+08	1.10921e+08	1.07393e+08	1.11324e+08
Medicagenic acid	0.623468846153846	IDGXIXSKISLYAC-WNTKNEGGSA-N	CC1(CCC2(CCC3(C(=CCC4C3(CCC5C4(CC(C(C5(C)C(=O)O)O)O)C)C)C2C1)C)C(=O)O)C	C30H46O6	M501.323T669.271	Triterpenoids(三萜类)	501.323	669.271	3.25072e+06	3.42003e+06	3.1572e+06	3.18449e+06
Benzoic acid + 1O, 1MeO, O-Hex	0.622663153846154	YROOZUQRTLHXIO-UHFFFAOYSA-N	O=C(OC1OC(CO)C(O)C(O)C1(O))C2=CC=C(O)C(OC)=C2	C14H18O9	M329.088T92.730	Miscellaneous(其他类)	329.088	92.7305	9.98049e+07	1.09684e+08	9.72409e+07	1.04925e+08
Gambogellic acid	0.619022153846154	NVYMXCXFPJLTOZ-UHFFFAOYSA-N	CC(=CCC1=C2C(=C(C3=C1OC45C6CC(C=C4C3=O)C(=O)C5(OC6(C)C)CC=C(C)C(=O)O)O)C7CC(O2)(CCC7C(=C)C)C)C	C38H44O8	M627.298T643.708	Flavonoids(黄酮类)	627.298	643.708	5.94377e+06	6.17162e+06	5.45444e+06	5.92104e+06
HIPPURATE	0.617135153846154	QIAFMBKCNZACKA-UHFFFAOYSA-N	C1=CC=C(C=C1)C(=O)NCC(=O)O	C9H9NO3	M178.051T302.067	Organic acids and derivatives(有机酸及其衍生物)	178.051	302.067	4.20624e+07	4.19617e+07	4.28018e+07	4.39788e+07
Albiflorin	0.616446692307692	QQUHMASGPODSIW-RPLHGOISSA-N	CC12CC(C3CC1(C3(C(=O)O2)COC(=O)C4=CC=CC=C4)OC5C(C(C(C(O5)CO)O)O)O)O	C23H28O11	M525.161T353.626	Terpenoids(萜类)	525.161	353.626	1.29004e+08	1.23243e+08	2.71599e+08	1.19757e+08
isosakuranetin-7-O-neohesperidoside	0.615486384615385	NLAWPKPYBMEWIR-UHFFFAOYNA-N	COC1=CC=C(C=C1)C1CC(=O)C2=C(O)C=C(OC3OC(CO)C(O)C(O)C3OC3OC(C)C(O)C(O)C3O)C=C2O1	C28H34O14	M639.194T405.269	Flavonoids(黄酮类)	639.194	405.269	8.18988e+06	9.03028e+06	9.29978e+06	9.3093e+06
7,4'-Dimethoxy-5-hydroxyflavanone	0.614719307692308	CKEXCBVNKRHAMX-UHFFFAOYSA-N	COc1ccc(cc1)C2CC(=O)c3c(cc(cc3O2)OC)O	C17H16O5	M299.092T451.632	Flavonoids(黄酮类)	299.092	451.632	1.02912e+08	1.03468e+08	1.00791e+08	1.03014e+08
Rutin	0.614089076923077	IKGXIBQEEMLURG-NVPNHPEKSA-N	CC1C(C(C(C(O1)OCC2C(C(C(C(O2)OC3=C(OC4=CC(=CC(=C4C3=O)O)O)C5=CC(=C(C=C5)O)O)O)O)O)O)O)O	C27H30O16	M609.146T303.603	Flavonoids(黄酮类)	609.146	303.603	3.39626e+07	3.62588e+07	3.47466e+07	3.47528e+07
Kaempferol 3-O-arabinoside	0.609660461538462	RNVUDWOQYYWXBJ-UHFFFAOYSA-N	OC1COC(OC2=C(OC3=CC(O)=CC(O)=C3C2=O)C2=CC=C(O)C=C2)C(O)C1O	C20H18O10	M417.081T95.906	Flavonoids(黄酮类)	417.081	95.9056	6.37304e+07	6.36193e+07	6.22273e+07	6.08238e+07
Caftaric acid	0.605857538461538	SWGKAHCIOQPKFW-JTNORFRNSA-N	C1=CC(=C(C=C1C=CC(=O)OC(C(C(=O)O)O)C(=O)O)O)O	C13H12O9	M311.041T122.381	Phenylpropanoids(苯丙素类)	311.041	122.381	1.27364e+07	1.26292e+07	1.26383e+07	1.29514e+07
2-[[6-(3-Hydroxybut-1-enyl)-1,5,5-trimethyl-7-oxabicyclo[4.1.0]heptan-3-yl]oxy]-6-(hydroxymethyl)oxane-3,4,5-triol	0.603778384615385	SMBCGBWABYMHIN-UHFFFAOYSA-N	OCC3OC(OC2CC1(OC1(C=CC(O)C)C(C)(C)C2)(C))C(O)C(O)C3(O)	C19H32O8	M433.207T195.264	Terpenoids(萜类)	433.207	195.264	8.29449e+06	8.5154e+06	8.03793e+06	7.86975e+06
Isolaserpitin	0.603606846153846	KJWFOHVSTFGWGZ-YHYXMXQVSA-N	O=C1OC2=C(C=C1)C=CC=3OC(C)(C)C(OC(=O)C(=CC)C)C(O)C32	C19H20O6	M343.120T457.449	Phenylpropanoids(苯丙素类)	343.12	457.449	1.44131e+07	1.43478e+07	1.49753e+07	1.43834e+07
Cinnamic acid	0.601490384615385	WBYWAXJHAXSJNI-VOTSOKGWSA-N	O=C(O)C=CC=1C=CC=CC1	C9H8O2	M147.045T284.885	Phenylpropanoids(苯丙素类)	147.045	284.885	2.09085e+07	2.08421e+07	2.16253e+07	2.05652e+07
(-)-Epicatechin gallate	0.600792153846154	LSHVYAFMTMFKBA-TZIWHRDSSA-N	C1C(C(OC2=CC(=CC(=C21)O)O)C3=CC(=C(C=C3)O)O)OC(=O)C4=CC(=C(C(=C4)O)O)O	C22H18O10	M441.083T294.757	Flavonoids(黄酮类)	441.083	294.757	2.6705e+07	2.71659e+07	2.51742e+07	2.57868e+07
Verbenalin	0.600763153846154	HLXRWTJXGMHOFN-XJSNKYLASA-N	CC1CC(=O)C2C1C(OC=C2C(=O)OC)OC3C(C(C(C(O3)CO)O)O)O	C17H24O10	M433.133T141.642	Iridoids(环烯醚萜类)	433.133	141.642	1.75928e+07	2.09276e+07	2.14262e+07	1.11631e+07
